# Supplementary material for: Characterizations of botanical attractant of Halyomorpha halys and selection of relevant deorphanization candidates via computational approach
Source: Sci Rep. 2022 Mar 9;12:4170. doi: 10.1038/s41598-022-07840-x (PMC8907264; doi:10.1038/s41598-022-07840-x)
Supplement: Supplementary file 1 — Dataset S1. [file 41598_2022_7840_MOESM1_ESM.txt]

>AlucOrco                       
----------------------------------------------------------------------------------------------------
------------------------------------------------------MQKVK-----MHGLVGDLWPNIRLM---------------------
----------------------------------------------------------------------------------------------------
-------------------------------------------------------------------------------------------------QLT
GHWLLEYHEENGGMLR--------------------------------LLR---MAYCWMTT----FSIYIQYAFLVCFLILETYNAD-------EMAAV
-------------TITTLFFLHSVTKFT------YFAFRSSY---FYRTLGAWNQ--------------------VNS----------------------
---------------HPLFAESNARHR---ATALSRMRKLLM-----------------IIGTVTILAVFGWTTVT---FLDEP----------------
------------------------VWDKTD-----------PDNVNETISVEIPQLMVYAW-YP--------WDARYGMT---------------YF-MT
FVF---QLYW--------LFITLA--HSNLLDVLFCCFVIFACE-QLK-HLKEILQPLMELSAALDS-----VVPNSGDLFKAGSAGSDIALIGNGENGN
DFDVRGIYSSQRDFSGFQGGVVNGGTVGPNGLTK----------------RQELLV------RSAIKYWVERHK-HVV-----KFVSSIGDTYG-SALLL
HMLTSTVTLT-LLAY------------QATKIEAV-----DVYAAST-IGYL----VYTLGQ------------VFV-----FC-IHG---NELI-EESS
S--------VMEAAYSC-HW---YDGSE------------EAKT--------------F-VQIVCQQCQKSL---------------T--VSG---AKFF
T-------------------------------V--SLDLF-AS-----VFG---AVVTYFMV--LVQLK-------------------------------
--------------------------------------------
>AlucOR12                       
----------------------------------------------------------------------------------------------------
------------------------------------------------------MKFID-----KLAEEEDDELIEILKG--------------------
----------------------------------------------------------------------------------------------------
-------------------------------------------------------------------------------------------------NYW
HFLFYSMTFIRWKRPR--------IAIA--------------------LIS---AYAIWIIV----HLVIGIYSIYLAADERNWAVVG------------
-------------LVTHHMVLGALAIYL------PIFCNTGG---FREVMADMHR---------------TFTTDIGQ----------------------
---------------YSGGNMYAEQACIDIKKDVRRQTFVYY-----------------INPALVAAAGSLALAGP---FLTKW----------------
------------------------FSGMEN---------------PYSPNGLSLKLPTALY-YP--------FPTDSGVV---------------FY-AI
VLT---QVIS--------GTILGY--LILAPQLVFINLSQNLKR-ELR-FV----------GYSMET-----LVRRAMRMTFENNVWKRKVTELDVDDT-
--------------------------------------------------EFQQNV------ELSIKETIIHHQ-KAS-----KLLSTAQVSVK-GPLAA
SYIFGLVTIA-ISLY------------NITLALKT-----NDIGSLT--TFL----LLLSSEVI-----G----TFI-----NCGLIG---SELT-EQSE
D--------VTEKLYFI-EW---YNFSV------------KNRK--------------M-FFTFQTAITQPY---------------E--IKA---GGVT
P-------------------------------M--NMETF-SD-----IMN---SAYSFFNI--LQTIE-------------------------------
--------------------------------------------
>AlucOR18                       
----------------------------------------------------------------------------------------------------
------------------------------------------------------MSFSF-----VEKYQLSPETEKTMVTE-------------------
----------------------------------------------------------------------------------------------------
-------------------------------------------------------------------------------------------------YSY
LLYVGGLLINYRPKVW--------------------------------IIS---IAQTSIFI----GLITSYTIIFIISTAKSSNFVA-------FSQNL
-------------NYASLCCICLGL-YF------AGLSHRSA---FVRLMEIIHD-------------------DFYD----------------------
---------------YGDSFDNAEVAM---WKSSLRTFKIII-----------------VVGIPTYLIIIAVSIVL-GDYIDTA----------------
------------------------LGYDST--------------DEDYLGEIYQKAPLNLW-YP--------FVVTNMFL---------------RV-AV
TLS---QMTT--------AAILAT--TLATGDVMMLFLGQTVAL-QLR-IL----------CLAATK-----MDQRANLMYEKGLARSSSGDKE------
--------------------------------------------------DLDGCY------KLCIKQLVQHHL-IIK-----EFYKTYYTIAK-WPTAI
AFMNGSLMIA-MSII------------VAMNGNEE-----TPSTYIS--TYL----LLVAEVLS----------MWL-----LC-ETG---QNVN-TWSE
K--------LFMDTYEF-NW---NGLSV------------PNKK--------------M-LLIFKENIKKPL---------------L--MMA---GGLT
P-------------------------------I--NRDTF-AT-----IMN---TSYSYVNL--LRASERRSND--------------------------
--------------------------------------------
>AlucOR28                       
----------------------------------------------------------------------------------------------------
------------------------------------------------------MAGYG-----RLEDGDIVDGLSIWYL--------------------
----------------------------------------------------------------------------------------------------
-------------------------------------------------------------------------------------------------KAS
GLWEMFNHHRETGGRSKVLK----------------------------------FWMAGMII----AYSPVFVVSVVGPFFAEKDLEG-------MSLVV
-------------LNPMSTVQMVVK-FG------ILWFHMEK---QSRLLDLMKK--------------------NFL----------------------
---------------ACVPPDKEAEVSRILGDAVKEANIYTF-----------------FGTRINIITVLLWSILP---VLRSE----------------
------------------------YFRITL-------------GITIFGTPLRHNKLLGFS-YP--------FDYDASPG---------------NE-IV
FVY---EFLL--------VLSAGL--IITVMECLVAQLVVLLTA-YLK-VF--------------------------QYFMEELKSTHDP----------
--------------------------------------------------KFDKEQ---------LLLYVKEHQ-KLM-----RVGDEVCDLYN-FLITV
QLSTGLFILI-IAIF------------NFFLSSGN----GDVVVMIK--FVV----YTLYTLVE----------ICV-----YC-YAG---SNLE-TTSE
D--------VCFAAYSC-EW---YEMNP------------DFRK--------------T-LQMMMVRSRSPV---------------V--LKA---GKLY
P-------------------------------L--NLITL-TN-----IVQ---MAYSTSML--MYQQTHN-----------------------------
--------------------------------------------
>AlucOR30                       
----------------------------------------------------------------------------------------------------
------------------------------------------------------MVEKS-----NFHVKRAQLFKAYNSIHW------------------
----------------------------------------------------------------------------------------------------
-------------------------------------------------------------------------------------------------LTL
TKWFYEDYPVEKLWSD--------KRLW--------------------------IHLSIVII----CQSSITMFKVFHLISEENFFIF-------LTSLT
-------------SFLVIVLVAVRT---------YILYQFPT---FRQLYFKPEV-------------------FNCN----------------------
---------------LHRPTRSLALLTEAITHSRKVGMWCLV-----------------LFITFDVAFLVLPIVPP---ILEII----------------
------------------------DGTNKT--------------------YDELIPQYPSI-NP-----VSLSWLSKELK---------------YA-FD
LVM---AVFN--------TI------PWVGFVVVYYTVVQLFRA-QHK-IM--------------MT----------AMLPGPPV---------------
--------------------------------------------------PGDGRE------PLELKLWIQDHA-LIR-----KLVYKLRNTIS-PALAG
TICVNVFTVG-LNML----ALVS----SPIGS-DA-----PMFTRYL--YYF-SFGTYSALSIF-----D----IFI-----HC-WLA---SEIT-NCGE
D--------LSYALLKS-DW------QN------------DLKRSHHH----------Y-VLPLML-CKKQI---------------R--FTG---LGLI
P-------------------------------V--TLTTF-TE-----TIR---VSYSYFTL--LRKTDD------------------------------
--------------------------------------------
>AlucOR1                        
----------------------------------------------------------------------------------------------------
----------------------------------------------------------------------------------------------------
----------------------------------------------------------------------------------------------------
----------------------------------------------------------------------------------------------------
------------------------------------------------MLP-------------------------------------------------
-------------GFILLVANCVIM---------------------------------------------------------------------------
-----------------------------------------------------------VPYISKWVVGMKNPYTP------------------------
-------------------------------------------------RGVNLNLPVACW-LP--------FHSHTGFW---------------HV-VA
VSN---QLIA--------VSCLAV--IIITLLFMFLKFSQKVRY-ELK-VL----------H---YG-----I----ETLFKRSKRLYFKMYPERKAIRF
HWTDP---------------------------------------------VYQRVV------GICLKDSILHHK-TIV-----NILDVFMTMVS-IPAAL
AYVIGTAVIG-LSLL----SIL-----NALNQ-GN-------YPNVI--LFA----LLCVGEIL-----N----MLV-----AS-LIG---ETLT-HETI
I--------LREELYFI-EW---HKLNL------------SNRK---T----------M-LNFQTA-ITEPL---------------S--MKA---AGLV
D-------------------------------M--NMDTF-SS-----IMN---SAYSFFNL--VNAQ--------------------------------
--------------------------------------------
>AlucOR2                        
----------------------------------------------------------------------------------------------------
------------------------------------------------------MLLCW-----KKKKEKQKPVIKEQHDFA------------------
----------------------------------------------------------------------------------------------------
-------------------------------------------------------------------------------------------------NNY
RLFKYIGMIQDGSLFS--------------------------------------RIRVFLAT----FLLFYAWFHHLIPLVNSTEEYS-------FDELM
-------------DLIHLEMVYFLWCIVWP----SYIIRAPL---FTSLASKIQN-------------------GLYT----------------------
---------------YSDPLTLEEKTILSTANDAVVRMTKIS-----------------VYVYVCGGIGIFLKGMN------------------------
-----------------------------------------------KERMRKLQLPNIGW-FP--------FAINSLSR---------------YA-IG
CLC---QAIM--------GINAIS--IAIGTFMSFAIFLIHYEA-QFK-LL----------R---------------THLKRSFPKNVPLRIAQTD----
--------------------------------------------------KYKKVS------LRRLKDCYRHHL-AIL-----GFHQEIMKYYG-ILLLV
FRVAIVMWMC-TLAY------------VTVMV-DV-----NAHNLLK--MLS----FASTELLY----------VFL-----FS-FRG---QDVT-DWNY
Q--------WREELYSI-QW---WEQPK------------EVKT--------------N-IGIMVLGTTQPL---------------L--LYGVWKIALY
S-----------------------------------HEKL-SD-----IGN---ESFSFFNM--LRAIN-------------------------------
--------------------------------------------
>AlucOR3                        
----------------------------------------------------------------------------------------------------
------------------------------------------------------MSAQT-----IQSDGGRALLNRDDVKGL------------------
----------------------------------------------------------------------------------------------------
------------------------------------------------------------------------------------------NMGLNTFGAK
TFWH---TLEHFHATG--------KRHW--------------------VMA---TYIVLLHL----VGFTYCLLGFSAVFFIKMDIKR-------GTAAI
-------------MNPICGLQTVFK-CW------TFSWSTAE---YLKLFEILKKDF-----------------LTCV----------------------
---------------PPQKEGGANDVLAKNVVATNEFVKNAM-----------RW----NFLTLCMVSTMPYLRSQ---AFREF----------------
------------------------FRLGEG--------------------AIVPNKICENE-YP--------FEWNSTPI---------------YE-II
WIY---EQIA--------VILAIV--TSSAYQAILLFLVMALVG-HLR-VL----------G---YV-----M----ENLRASDFRGETYQLMDK-----
--------------------------------------------------SAKANA------YQQLIRCIRDHQ-KIN-----AAGDALAERYN-FFLTF
HLGTAIIVGI-IAIF----NCT-----AADEL----------ADKIK---FA----IMCGYGLL-----E----VAI-----YC-YCG---QLLE-NASE
D--------VLRQVYQC-EW---EEMEP------------KFRK--------------AAQLMMVR-ANNPI---------------A--LRA---GRLY
R-------------------------------V--NLETL-GA-----IQQ---LVYSALTM--LSSMIDGS----------------------------
--------------------------------------------
>AlucOR4                        
----------------------------------------------------------------------------------------------------
------------------------------------------------------MVLVP-----YLKPQKERNAAVDRGYDI------------------
----------------------------------------------------------------------------------------------------
--------------------------------------------------------------------------------------------------TG
MFYARLAGLYPDLEIG--------WRYW--------------------FFG---SYQILVVV----AYFYYVLAYVIANVIAIKYMDV-----ELIGSTL
-------------CFGSYTYTYALI-AL------TFYIKRSK---IDKLLEIIGN-------------------ELYI----------------------
---------------YQCPLSQKQLKI---RNEETTRAKNFG-----------RY----SFFVPCLVALTHMSVVP---AIHGF----------------
------------------------KGEYSS--------------IVNGSAPINKYTPLPVW-TP--------VQATSGMS---------------FF-VV
FWC---QLCP--------GFVEFL--IFHGSCTFFVGVVCVLVS-EIKILL--------------ES-----L----NSITDRAKYLYHVKGGRGSDIDN
LYDDP---------------------------------------------IYQQCM------VDCLKENVKHHI-KIK-----EFRNLFQDIIS-YCIFF
IFGGAAVTIS-TPPY----TIL-----KIMES-GD-------TDKLY--SAG----VVMMGHTF----------LSVYLLSRYC-KFG---QNFE-SENS
K--------LLEAFYCT-PW---YNTNM------------DYRK--------------I-LIIAMSNSQKTL---------------Q--IKG----SVV
G-------------------------------VSLSAAAF-LD-----VIK---SSYSLLNF--LATAGS------------------------------
--------------------------------------------
>AlucOR5                        
----------------------------------------------------------------------------------------------------
--------------MKIVTSDSNVQPVGSTSESKMVERKPQNLTKQLSLSRNPVRTRKE-----RQKRTKTIYDQLDTLFHVGVRC--------------
----------------------------------------------------------------------------------------------------
-------------------------------------------------------------------------------------------------LLL
GISPDKFRGNKGYERF--------------------------------------LIYFVVIL----FFFAYSLFQLCAPYFFPGDFLQ-------GMRHF
-------------YFGSYCLTFGYQ-WI------YLLRNFDK---INQNRVNLKC--------------------FNS----------------------
---------------SRAVTEIAEVILEGKLKPFTRRIVCIA-----------------MIFSIASFSHGLGELIQ---FGEQY----------------
------------------------FIMGEV-------------------KTMLTYFPFPIW-GQ-------------------------------LI-IV
LLN---TITI--------SLLLAGTVSALIITGLLTLEIETQCA-----VL----------C---------------AAMVRGT----------------
--------------------------------------------------DDGSQS---------FTGLIADHV-QII-KNARWLIDLMESLNS-PAFSC
FYFHIAIGLVIMKLV---------------------------ETNGY-LFYVSMAFGFMSVILQ----------TGA-----QG-WFS---SAIT-HSLE
S--------IAFAAYET-NW---YERDK------------NYAR--------------D-VLMVIQMGQLRF------------------VQK---IFFR
S-------------------------------IEIDRATV-LR-----IVR---SSYSFYTI--LMIIQ-------------------------------
--------------------------------------------
>AlucOR7                        
----------------------------------------------------------------------------------------------------
--------------------------------------------------MLFGAGSKE-----LGFRKETIEEEDVGFM--------------------
----------------------------------------------------------------------------------------------------
-------------------------------------------------------------------------------------------------QLA
GLYPLTRGYTAYY-----------------------------------------FISFILCT----TLMEGMIVGSYLEGEVDTSLET------------
-------------AHVLLISLNMFTQIC------THRYYYDI---VNKLLRAIDD-------------------NFFS----------------------
---------------YGDTMDEDTKQVIRKLAKEKTARKKMF--------------GKVFKIQVSSAAIAITFQRP---ILYVL----------------
------------------------NGRGVK--------------DVDGENWLIYQSPFGIL-VP---------FSNYWVP---------------YL-FG
MVL---VVNQ--------VITTSI--TAMATATSFVRFSEELLH-QLE-IV----------KLGLGN-----FMFRARHLHSLRYNQSKESGEQDK----
--------------------------------------------------HLDKCI------ITCLSKSVEHHA-III-----KLFGDFKNMMY-IPLFT
VIFDGSVLIC-MSAV------------QLITSKNP----IVRMSMPP---------FIVAELYY----------TYL-----YC----------------
----------------------------------------SYAE--------------------------------------------------------
-----------------------------------KLTNM--------VLR---TAYSLLNF--LATRK-------------------------------
--------------------------------------------
>AlucOR9                        
----------------------------------------------------------------------------------------------------
------------------------------------------------------MNLIG-----LPPREDDRKAVDYRKCT-------------------
----------------------------------------------------------------------------------------------------
-------------------------------------------------------------------------------------------------FFK
ILYTENETGGKVSMAR--------------------------------------GVFVIVTL----SIMATCCLVSVTRSQTAEQLLD-------NLKGM
-------------HLEVMVLMVAI----------NECVSRKR---MRRFMSYVER-------------------FRAN----------------------
---------------PRYDLPGEEAIL---VQARSNAIRDIT----------------FLVIIFGANFPLMMLTKP---VTEAL----------------
------------------------GGGSWK------------------------QLPFPWT-VL--------PDDEDTTF------------------VA
FLL---LHTL--------GVFFSH--CLGVVGMCFSTITTQITA-LFDVLL-----------------------LSIERIEERAARKMKQLGL-------
--------------------------------------------------SYQESM------LICLKESVAHHQ-ELV-----QEVRSEKPHLE-SQFFS
EIVNISTIMA-CEAF------------PLVRP--------NLTISIAIKGLV----FLVVQVLC----------TAV-----LC-DRM---EIMA-DQNT
E--------VFAALYNT-PW---YKCGV------------EYRR--------------I-LLNGMTFCRHPL---------------T--IRGKSFLGLI
A----------------------------------TRATF-YT-----AMV---NTFNLLSM--IRKMG-------------------------------
--------------------------------------------
>AlucOR10                       
----------------------------------------------------------------------------------------------------
------------------------------------------------------MDRHE----------GPLSTHFRRLF--------------------
----------------------------------------------------------------------------------------------------
-------------------------------------------------------------------------------------------------RLV
GVYNGKYITPH-------------------------------------------SCLFFFSG----FVNIIYLSYILIFTDCNMTKVA------------
-------------HFIILQYFYIGT-LW------TVVYKGND---IIWIANECDK-------------------FVGL----------------------
---------------DGHHFERLYDEVRE-QEKTSPATKGKT-----------------IIDRIASIICTWTCIEP---FINAW----------------
------------------------TGKAEL------------------------EFPFTGT-NA------------DTTK---------------FI-FI
YLM---QCSL--------MFIVAI--VCSVIFKSLMGIALDLVI-KYK-VI----------G---LV-----LSSLNEQMMNHRN---------------
--------------------------------------------------VYKSDL------HQTIRKCVQSHH-HVL-----RIFEKYRDICT---YGF
RYSYVGLIGA-TSLS------------RSLLSSDD-----PDLGTIP--HII----AELSYMGF------------------FC-YIL---NQVE-QEHD
K--------LKDAVFAA-DW---PWLPK------------PATS--------------SLRLIMMRTAKTPR---------------VILVKG---GGPA
N-----------------------------------LETF-YK-----LLN---GTCGYLIFGLVLDQAAF-----------------------------
--------------------------------------------
>AlucOR11                       
----------------------------------------------------------------------------------------------------
-----------------------------------------------------MFRGKE-----KERPYVIKDPKDFDTD--------------------
----------------------------------------------------------------------------------------------------
-------------------------------------------------------------------------------------------------RLV
FLWLGFVYDGSFFSKV--------------------------------------RLTVFVLL----LYSAPIHHMLPVILDKSTTTDE-------VLIAL
-------------SINMLYVLLCIA-WP------FMIYRSPE---IIRLWSTVRQ-------------------GFFH----------------------
---------------YSDPLTSYERTILSKANDLIIKSTRMS----------------LIAYFCAGFGTYLKEMSP------------------------
------------------------------------------------NSMRLYNPPYPGW-FP--------WTINSNFR---------------FA-MA
LLY---QLSI--------CLNTTF--ALEGIFLLFLFHTISFEG-QISLLK--------------------------QHFEDTFPPGLPTEMTHVP----
--------------------------------------------------AFKERT------LKRLKECVRHHL-VIM-----DFHKRILSYFG-ICLLV
YRAICTIMLC-ILCY------------LTTTGIAL----NKFLQLAC---------LAALILYL----------LFI-----FC-LKG---QKVS-KMSE
I--------WRETLYEV-DW---WNHPV------------EVQK--------------A-VLLMLVGAGKTM------------------TVY---GVWT
P-------------------------------AMYSHEGI-SA-----IGQ---ETFSFFNM--LRAMK-------------------------------
--------------------------------------------
>AlucOR13                       
----------------------------------------------------------------------------------------------------
------------------------------------------------------MAFIM-----RLIDKCAAMENDDLDR--------------------
----------------------------------------------------------------------------------------------------
-------------------------------------------------------------------------------------------------LLD
NYYGPMFKLGLVFPSWKRSALVFTIPWF--------------------------ILNVSTFT----WNLILLGITVYKAFLCDNDMDL-------FSLST
-------------HYFLLLLCGSLIIFF------MNWNRKLNGLNHTRISVDVGK---------------------YK----------------------
---------------DSRLYSHKDCIL---MEKQIRVESYRY----------------LCLPLLIVLICGAVLIVP---YASKL----------------
------------------------FRGVGT---------------MYTTCGVDMFLPIPLY-HP--------FPTHEGLN---------------HF-LA
LIS---QVLV--------VCCLAN--VIVAIMLNFTQYSLRVKL-EYQ-VL----------GYSLDT-----LFARSKKVYLKNYPNEKASFHIRNP---
--------------------------------------------------DYQRIV------GSLLRDSIVHHQ-TLV-----DMMDKYHGLIT-YPVVF
AYLTGSGAIG-LGLL------------SIVRALQK-----GDTETLL-LFSL----LMLGEVIS----------MLT-----MS-LIG---ESVT-EATI
M--------LRYKLYDI-RW---YDMDI------------PNRR--------------S-LLNFQTFITEPL---------------V--LTA--GKGLV
N-------------------------------L--TMETF-SS-----IMN---SAYSFFNLVNIQQSE-------------------------------
--------------------------------------------
>AlucOR14                       
----------------------------------------------------------------------------------------------------
---------------------------------------------------MLTVGSSA-----HNSLSRILEVIGITRY--------------------
----------------------------------------------------------------------------------------------------
-------------------------------------------------------------------------------------------------KEA
SFFSENSFKLFRVVQW--------------------------------------ALNVLMIV----SCLNFIFSESVDDSPDKLQSLA------------
-------------LCTADIQFLTTQ---------LILISRQSL--VDDLVAHLRS--------------------VYH----------------------
---------------GIKEIPGSMDIL---AEGDRQARLFIM-----------------SYGVVIFSNVPSSMFFA---GIKMI----------------
------------------------LTGETA-----------------------YPFPMSIFGLP-------------------------------TA-VG
WAL---QMLM--------IANAAN--ILWGFYCVLKTVIYILGA--YSNVM--------------------------AHMLRERPI--------------
--------------------------------------------------DVEAKN---------DRKMLKLHC-DIN-----SLSLKLVNVYG-LISFL
EVTVASGRCC-FVAY------------HILLAVQE----GDYKNLGV--ALS----TLLTSVAI----------TYV-----LC-SCG---EEIS-MQSV
T--------IRDGVRDS-KW---YAVSP------------PARK--------------T-LLPVLLFTQRPI---------------Q--FHY---RRFV
Y-------------------------------F--NLETF-RN-----VLK---TAYTMTTA--LAQV--------------------------------
--------------------------------------------
>AlucOR16                       
----------------------------------------------------------------------------------------------------
------------------------------------------------------MTLLS-----FFKDKFKWNEPLGITETTA-----------------
----------------------------------------------------------------------------------------------------
-------------------------------------------------------------------------------------------------TLF
GAFVNYAPSPGYRK----------------------------------FFR---FFGWYIIF----MFIIFNINVVLTIYFASDFFEE-------SLEAV
-------------RLFVTAIHILAK-LL------TMRAMEKQ---YMELIEQIRR-------------------AWRT----------------------
---------------YEYSSGDMLNKT---LAAANKGTVIVF--------------------VAIGNTIPINVIVA---ALKNL----------------
------------------------GNPPEI------------------------QFSMQCW-VP----------PSLRTS---------------FL-AG
SFY---QLTP--------YFFPVM--LYCMTISFLNSITLHVEALGLA-LA--------------------------KEIRSQK----------------
--------------------------------------------------EWRDEA---------ARSLYIKHQ-EVV-----RIVGRVNDLMA-SNWGF
EMMCATLQLT-LVSY------------NALRT-LK-------KNDVA--FFN-QANLMLVNFLV----------IYF-----IY-GNG---NRII-KMGE
E--------LHNSLYDT-KW---YTSTV------------KERK---N----------V-LFMMFR-TSMPM---------------E--YRF----KIA
H-------------------------------F--DLPSF-AK-----LVN---TVFSYITL--LRSVDEPEEQGA---F--------------------
--------------------------------------------
>AlucOR17                       
----------------------------------------------------------------------------------------------------
------------------------------------------------------MSKLK-----NLPFITILWREFKFLS--------------------
----------------------------------------------------------------------------------------------------
-------------------------------------------------------------------------------------------------VMG
GTYGFYHTKAWTAVTV--------------------------------------INYIVMYS----AMLFTMSVLVYTTYLLRDNIGY-------MSQAL
-------------HLLIVGCVTTTASF-------TITINRYK---VEKFVVFFED-------------------PWSL----------------------
---------------CEYSRNDFFEEL---MKETQKKKTRLI----------------VTWILIYGICGVIGLLQS---GINTV----------------
------------------------FGTQSE---------------LTDVNGAWVILPFIMW-WP--------EDITASTG---------------AWMRA
FLV---QSLY--------LYFCVI--MVISGVVFAFSAVERILD-QVK-LL----------IYGIKT-----LDRRAKDMFQQKFPGSDMKYMEK-----
--------------------------------------------------EYDDCY------YECLVQNVKHHH-KMI-----KWIETFLDMAS-LPIAV
PFYGGAVLLG-MALI------------TITEKDDP----RVGPKCLA---AC----LAFSEAYN----------MYL-----LC-DVG---QRLE-NLSQ
E--------LYDTLYFS-RW---HTRSP------------KVKR--------------A-IQIMKIGCQKPI---------------V--FTA---AKLL
V-------------------------------L--NMSLF-AD-----LVN---SAYSIFNLKAASEKFEDK----------------------------
--------------------------------------------
>AlucOR109                      
----------------------------------------------------------------------------------------------------
------------------------------------------------------MKREL-----KAEAVRHFTRLVVKKPMD------------------
----------------------------------------------------------------------------------------------------
-------------------------------------------------------------------------------------------------LLP
RLHRGRGVFNLEETSSGRSDSESKLPRA--------------------------QHNVFYQQ----FRPMILVLTAFGRLAIQRGSDG-------EYRWK
-------------WFSWLSLFCLLNYAVQTYF--AVAICRQR---IKAVFESSNY-------------------DEFI----------------------
---------------FAIHILAYIQMHFHVPVSYWVQGPLYA-----------------QYLNQWSQFQNEWFLVTGEELKFRH----------------
------------------------KKAALT--------------------FVLVMLPFLAL-VL-------VMEKYSTLH---------------DP-FE
YLL---PHFF--------TIGSTV--CVLGTWYIACLEIAFISKDLTKHLI--------------------------KKLHS------------------
--------------------------------------------------NPDPTF---------LQKWRALWM-NLG-----SLVTNLGTNHF-AIMSS
IFLTFSVTFL-LGLY------------NALSK-II-----IGDFSLK--TIG-YLTASGMSIII----------IYI-----VC-DSG---HQAT-SRVE
S--------YTSQCILRAHL---PAARD------------DVKY---E----------VDLILRVVQTDPPQ------------------IQL---AGFV
T-------------------------------L--NRPLF-IS-----FVA---NTITYLIV--ILQFKG------------------------------
--------------------------------------------
>AlucOR20                       
----------------------------------------------------------------------------------------------------
------------------------------------------------------MVIQV-----RNMEQGLKEITKQYY---------------------
----------------------------------------------------------------------------------------------------
-------------------------------------------------------------------------------------------------AAA
GISGISAYLKNDKPFF--------LIRL--------------------------WVWISTWI----ILPQVTLAHIYTALFTGIPLAT-------RFLSL
-------------SLGLDQLQTTIK-CH------YMLHNLNR---FRSIMLDLET---------------------FN----------------------
---------------CVNHLGTEALTT---MLKMCKLVKWLR----------------STYNFACYFTFIAWTLVP---VVSTP----------------
------------------------KALFYA------------------EDGVSMMKVLPPE-YP--------FSTDYFPM---------------VQ-LI
YAL---ESFS--------TFVILT--YFASTNLIMVTDILLICQ-LFR-VL----------N---------------ESVAPSK----------------
--------------------------------------------------GRKAMT---------LRMFAVDHQ-KLL-----KICAEVRDLLS-PLLAL
QLGISVMTIT-LAVF----EITM----VNQAS-SE-----GGINQVV--LMS-RKTSYTFIIFV-----E----LLL-----YC-WLS---TELE-LSCL
S--------VRNGLYNS-EW---YKYEQ--------LGTKDYRN--------------Y-IMICMR-ALKPV---------------R--LTA---MNIV
T-------------------------------L--SLTTS-ME-----VLR---MAYSYYTY--LKKL-R------------------------------
--------------------------------------------
>AlucOR21                       
MFLVFMVTVGILFQGAKLLWNKNETTFDLLFSLVHGRENHCTYTGTPYDEFLKSRRHTFLQYGPTLFTYTNITVMSMYVWLPPLVDCIMGVTHHPNDPHN
GIATTLGLPMWTPLDADHSWTSYFIVIYMQITFFRIVTVSWAFGIFYTSIFQLTLLDEM----------RLLRKSLQEIDTRATQLFTLKYQRQPVNRKT
KEYDDCYYECLKENIIHHQFIRKIYGEYQKRVGWTIAIPIYLSSVVLALSSSYIMLDNRNALKRSMDVLRIIGDSLLTFLTCHAGEMIAYENDELRNELY
NTEWYDRSKKVKQAISICLHITYMPMRLYGGYMVFNHELLSTIVNSAYSVFNFFRVIQKSAK?AL?C?R??MIRLRLPPTINQDTSQKNIKTIYEELDSQ
FHTGIRFLLMGASPEK--------FLGK--------------LSL---TYV---LIYLSIIL----FFMLYALFEIIVPFFFPGDFLE-------FMNHI
-------------YFGSYCLAFGYQ---------WIYLLMNL---NNIYLNRLNI-------------------ESLY----------------------
---------------STQAVSGIAEAA---LRKNLRPFKIAI-----------KCSIALWSITILAFGLGSLIEIA---VEYLL----------------
------------------------TGEVES-------------------YAIMSTFPFPPW-GQ-------------------------------ML-VT
ALN---FVTL--------NMGFAE--V-VAMAYISSLLALEIET-QCE-IL----------C---------------AAML-------------------
--------------------------------------------------QDRDDW------FK-FRGYISDHA-RII-KNAKWLIGILESLNA-PTVFS
AYILMAIEMV-VLTL------------VEPDG----------LFFVA--MAS----DLMGVVII----------LIF-----QG-WIS---SKIT-LSLQ
S--------ISFAAYQT-SW------HE------------QDKNKALD----------L-MIVTQM-AQRTY---------------V--QKI--LLGTV
V-------------------------------I--ERGTV-LQ-----IAR---SAYSFYTL--LMVLQSNKTL--------------------------
--------------------------------------------
>AlucOR23                       
----------------------------------------------------------------------------------------------------
------------------------------------------------------MWLKY-----PSDEELNRLGICRSTF--------------------
----------------------------------------------------------------------------------------------------
-------------------------------------------------------------------------------------------------DGN
VFFKAQLGGLCWFSNS--------------------------------------WSVFYFIS---TIFGIFSGCGFAYGVFMEKEWEA-------LYEAL
-------------HYIPLVVNITST-AA------SYHYTQDE---YLQVFRSIDK-------------------EMFD----------------------
---------------YEGTLDEQAVEEIARMKTEARARKKKI---------------SMIYTKLMIVAFICQTLRKPLNYIIDG----------------
------------------------RGKKDV---------------DGENNLIWDVCPFGIY-MP---------YADYWAP---------------YL-IG
HFL---CWSC--------SAFSAI--TAVASALTYQAICEELLA-DYS-AL----------DLTLST-----IVQRAERLFSNMNRGFTGNASGTV----
--------------------------------------------------TFDYCL------EKCLKVSIKHHH-EII-----RLFNIVKKLLY-IPLFF
TIFDTGIVMC-FSGF------------IMISDDFS----PKFKLLLS--------PVMLAESGI----------AFM-----FC-YYG---EELT-EMNK
N--------IGNRIYFSQDW---MKHFK------------SIKP--------------Y-ALTVKSYCDIPN---------------E--LSA---GGFT
K-------------------------------V--NRLAF-SN-----ILS---AAYSYVGL--LLTTS-------------------------------
--------------------------------------------
>AlucOR24                       
----------------------------------------------------------------------------------------------------
----------------------------------------------------------------------------------------------------
----------------------------------------------------------------------------------------------------
----------------------------------------------------------------------------------------------------
------------------------------------------------------MISLTIGV----RKQLQSTTNIMDNMFSFFAATP------------
-------------SFLGMGKII------------CLLRQRRA---LRRIWKSLDD---------------------LL----------------------
---------------ENVLKRDVDEQLEKELRWRLKRCWAMY----------------SIFLTVGTCITLHWLLRP---IVYAL----------------
------------------------YGERTS--------------------------IVSTW--P--------TYLESWIQ---------------WF-TT
YIF---QAMN--------ISSIGH--ALYIYDNVYFCICENLLI-HFAVIK--------------------------HHLHQMDI---------------
--------------------------------------------------SKGKPG------GVTMKFCISHHV-KLM-----DICMELRECSK-YVIMQ
QVFWTIFILC-PGVF------------ELVSGRQT----DTTILFNLMEITT----IMTCILFF------------------YS-WYS---NEVT-LQSS
Q--------VFNTCYMS-NW---VEGTP------------NQRR--------------T-MMTMMTRSMKPM------------------IF----GGLV
N-------------------------------V--DLGTF-IS--------------CFFRC--------------------------------------
--------------------------------------------
>AlucOR25                       
----------------------------------------------------------------------------------------------------
------------------------------------------------------MSFLF-----KFFAYLAEGEDDELWD--------------------
----------------------------------------------------------------------------------------------------
-------------------------------------------------------------------------------------------------TYY
NFYGPFLEISFVFPSW--------------------------RRSRIPVSL---TVLGFFAF----TFPVHLWLLTLGIEGVRDDFNL-------ASMEF
-------------HYWMLLMFSMIS-IF------LMNSHRQN---MIDFHRRLSR-------------------DVGF----------------------
---------------HGPGRIYDEDYPMKLEHNKRKQLLQFL-----------------FLPGLVLVLAGATLILP---YLSKM----------------
------------------------DGTVLY-----------------NSREVNMKLPIPLW-YP--------FPTHEGIL---------------SI-MA
VLG---QFMA--------AGGLSA--VIMTLDLIIFRATQAMIF-EYK-VL----------RYAIDT-----LVPRAKRLYAQEYPMMDLESVKMSDD--
--------------------------------------------------AFQICI------GKCLRACVIHHQ-DIN-----RLLNLYKVMLK-WPGFM
AYGFGTAVIG-LSLI------------NILSAKQN-----GDYENIV--LFF----GLSMAEVL-----N----MLM-----MS-VFG---ELIS-TESK
E--------LRQELYFI-EW---HNLNT------------FNRK--------------L-MLGFQMGLNNPV---------------I--VKV---GGLV
T-------------------------------V--SLETF-SS-----IMN---TSYSFFNL--VNAQ--------------------------------
--------------------------------------------
>AlucOR26                       
----------------------------------------------------------------------------------------------------
------------------------------------------------------MGYVW-----SKLQLKIKLWDSWEDEFS------------------
----------------------------------------------------------------------------------------------------
-------------------------------------------------------------------------------------------IDVMRHRYR
GFHRIGFIVLDLSSKY--------AKLS--------------------------IITALLGT----SFLLMATLSLLATCAKMSDDFE-------ECSGV
-------------CNLGFLSTLALAFLV------NHNYFRKT---ILSAHHMLGK-------------------GFHD----------------------
---------------YQEPEYSSTEFEKYKTMLRKQNVALII-----------------LACYVALIGILVVVVCP---LIDES----------------
------------------------LGFGWT--------------EPYDEYGVNRQLPVTLW-LP------------------------------------
-------------------------------------------------FY-------------------------------------------------
-----------------------------------------------------------------SHEGINHW----------------------FTFLF
IEGLGGAMIC----------------------------------------------LSIGGSAL----------LFT-----SL-TIG---TMLE---QK
R--------LVLSIRDI---------EQ------------RARH----------------RFQTQY-KGKPG----------------------------
--------------------------------V--D------------------DEGKNVAL--------------------------------------
--------------------------------------------
>AlucOR27                       
----------------------------------------------------------------------------------------------------
------------------------------------------------------MDGNI-----ERHFDHMEKFL-------------------------
----------------------------------------------------------------------------------------------------
-------------------------------------------------------------------------------------------------KYY
WQWYGYPDTFKGRLIT--------------------------------------IFNIFRIF----LLMVLVGIAASQAYFYGMSYLV------------
-------------DGSAIFLPLGIM---------SLVLNSHQSWNFGSIVKTAKQ------------------FELFL----------------------
---------------SSFQDEEERNLIASRMKERKRTVLQIV-----------------LIIEFYLMAPLMCHAIS---MTLHY----------------
------------------------YGFLKK--------------------PVLIPLLFEMF-LE--------GNYELGPK---------------LIATA
VVS---------------VFYVHLVANIVTMILLNVHFLGLVVA-CLEVLT--------------------------ERLKGFAEKTQEGYG--------
--------------------------------------------------KLKEEL--------DLRDTIQQHA-DLL-----HIINSFNSWNG-FLVTF
CLAACSITFC-LDAL------------TTKRALEQ----EIYSGACL--WGS----FLLVMMVL----------SYL-----IC-DSG---SQIE-TKSE
E--------LLRAVYNL-PW---YRGSS------------ETRK--------------A-VWMMLTQGNRLI---------------I--LNY---KELM
D-------------------------------L--NMVTY-LE-----MLK---RAYSYFMI--LSSIE-------------------------------
--------------------------------------------
>AlucOR29                       
----------------------------------------------------------------------------------------------------
------------------------------------------------------MTEAE-----VKDGTKKVDDKLGCIDYR------------------
----------------------------------------------------------------------------------------------------
-------------------------------------------------------------------------------------------------KYT
FARMIMIDDGLAARGL--------------------------------------TFPLLLIM----VVNVGMQTCSFISIFTSTQTSV-------SLDNI
-------------RACLLGTSVTMS-LF------NQFISRQA---IARLHGFFDK-------------------SFRT----------------------
---------------ISTNPNFPEEKIILDDARKAASSQLEM-----------------YVKMFSCNAVAMMFAQP---LGELM----------------
------------------------SGHSWR------------------------KLPVQWT-FP---------PSDDEFS---------------FW-LI
FAF---QFTG--------ICIAHC---VGIMIMSFTSITIQMTA-LFDLLI--------------FS-----I----QHIEERATARGRQSGG-------
--------------------------------------------------DRHACL------LACLTDDVDFYQ-QLI-----REMDSVTPHLR-NTFLI
ISAAVPMVLA-CEAY------------PIMQG-NF-----SFADLVK--SFL----FLSIQILC----------WAQ-----TCSRLG----TMT-DKHA
A--------VFAALYDS-PW---YEAGM------------KYKK--------------L-VLNSLTYAVQPK---------------Y--IKARLSNEVT
A----------------------------------SMATF-YS-----FVM---SAFNLLNM--IRNIG-------------------------------
--------------------------------------------
>AlucOR31                       
----------------------------------------------------------------------------------------------------
--------------------MNGNGAVLNGVTESSMPIKRPRKLKKVPNKRSIQFETDR-----NEKKVEKFLSDEEALKKGFD----------------
----------------------------------------------------------------------------------------------------
-------------------------------------------------------------------------------------------------ENQ
GIYLVLGTLYRTSLWS--------------------------------------WVHTVLFS----LTALFMMVCLGRVAVLISDDFS-------LLFET
-------------IHYITIIGGVLVILP------PMMRDEFR---FEKIFKTFGR-------------------NVYS----------------------
---------------YDMLDEETAQSVQKLRAQGNREKQLLT---------------KAFTVMLLGTFAGFSVLLP---GMYII----------------
------------------------NGKFFE---------------RQRDDGIIMGIPCVLW-FP-------ARVGDDWII---------------FVRVF
LLL--IEEYA--------AFTVVA--FIIGQQTSAICIGHTLLY-EFK-VL----------SLTMEK-----FVRRATKLAEGKKFEGIRINSEK-----
--------------------------------------------------QLYEKL------TACLKDSVKHHD-ILL-----DVSEQYKSIFY-VPELV
ILLSSTMVIC-LSAI------------SLTSDDIP----LEAKALSL---------ILTGAEMV---------NVFV-----NC-YYG---QVLL-DAHD
E--------LGDAIYGS-GW---TSCST------------TVRQ--------------H-ILIILSRVQRPL---------------S--LSA---GGFA
A-------------------------------V--NLDTF-AQ-----VVK---SSFSYFSL--LQALKE------------------------------
--------------------------------------------
>AlucOR32                       
----------------------------------------------------------------------------------------------------
-----------------------------------------------MSGDISRFKAKS-----TTTNESLMREEYIRKGID------------------
----------------------------------------------------------------------------------------------------
-------------------------------------------------------------------------------------------------ENN
GLFLIIGGMYTGYLPI--------------------------------------SILHAILT----AVHIPLLLAAVIIGRNDYVVVS-------ETIHF
-------------IILLSLAFVISM---------RYLSVRKK---LDNIFEAMGR----------------GYYNYEG----------------------
---------------TLDPGTEKEFAIHLKESEKRKSVLKYV-----------------FVGGCIGALICVSILRP---VLQYY----------------
------------------------LKKYIK--------------SKKLPHGLNGAKNTFIY-YP--------WDSSNTWL---------------NF-IG
YFL---QDAY--------TLMTAN--VVFGFVLMFVSTAESVVV-QLD-KL----------K---LS-----L----KRIKIRAAFIASINHEDPATNNN
K-------------------------------------------------DFRRAL------HICIKHSIKHHQ-LIS-----RIFDDFKSINY-LLLFY
LIGSLTFLLC-MSAV------------LFAAD-DV-----SLISKAT---FV----FFITSELV-----A----TFL-----VC-MYG---EHIA-GMSS
S--------LPMDLYNT-EW---YHFSN------------ELLI--------------YYRMLAMR-CTRPC---------------Q--LTA---GGFS
Q-------------------------------I--NRNTF-LE-----VLK---TAFSYANL--LQASKQK-----------------------------
--------------------------------------------
>AlucOR34                       
----------------------------------------------------------------------------------------------------
----------------------------------------------------------------------------------------------------
----------------------------------------------------------------------------------------------------
----------------------------------------------------------------------------------------------------
------------------------------------------------------MVTVAVLT----LTYVFTHEVVTQTDFIIAINSY------------
-------------IVSMTFCAAAFK-IL------IFLVLQKE---FKKLFLMVEE---------------------------------------------
-----------------LGDLDMYAPS---TKDHFFNCYMYV-----------------TLVLTNPCTWSLWHLIA------------------------
----------------------------------------------------HNDIPFKSQ-YP-------WGDDGVGYL--------LS-----FF-FG
IMA---AVFC--------GLSHIL------VDTSFMMVIAGITL-HVD-KL----------S---QS-----L----SLLGKHR----------------
--------------------------------------------------FKDSKI---------MSAGIDKHA-QLL-----RVSQHLSTCYS-NLFVG
QSVYTVGHSC-VLLF----GAV-----HVESK----------VEVVM--SLG----TMLVTSYC-----Q----LLV-----YC-YYG---ELLT-SKFS
D--------LVFDSYNN-AW---YDSDL------------QVKR---A----------L-PKFSLM-CHRHV---------------S--LRG--FGKVI
P----------------------------------SKSNW-LH-----SLQ---ESVSYFLF--LKTISGEE----------------------------
--------------------------------------------
>AlucOR35                       
----------------------------------------------------------------------------------------------------
---------------------------------------------------------------------MGLLFGRTPF---------------------
----------------------------------------------------------------------------------------------------
-------------------------------------------------------------------------------------------------YIK
SGWLRFSYKSLPFVYA--------------------------------------LILAFANW----FCLLYYIDHLHNTWNQTLGSNV-------SFSGV
-------------LFAILVFSQPFSTIF------MVYSWAFE---VPAIVRGYNS-------------------TAVL----------------------
---------------EEKISIVFPLYK---QKPSKRNLVTFL-----------------IAFLFVVDLIIAYFLLK------------------------
--------------------------------------------------------TRFTE-TP----------------------------------LI
LIL---LIIV--------NVVVTF--SYCVLWCFNCYFISDLAV-KLNKYM---------------------L----QCLQVRENCAFK-----------
-----------------------------------------------------------------IKTCRKIWI-SVW-----KQSQMNSQSIA-VSLSF
ALVLYGMIFV-VGCY------------GILTSIRN-----QNILETL--EMS----PYVVVTFT----------IIA------CVF-----ETSY-QASH
K--------LGATFLDTMII---LDKDR------------VDHECVEE------------IDKFVDTINRTR------------------IAAITLKDYM
T-------------------------------M--DRTLV-VS-----FLS---YSITYLIV--LIQFQDKNEEPSVNISTPMRNNTL------------
--------------------------------------------
>AlucOR36                       
----------------------------------------------------------------------------------------------------
------------------------------------------------------MLTEY-----NLRFLKVL----------------------------
----------------------------------------------------------------------------------------------------
-------------------------------------------------------------------------------------------------HYY
GFWITFVGWKHDKIKK--------------------------------------ICLPVRGV----VIGLSSILAIYKLGQEGIQCII-------NGTVV
-------------YFPFMVYTFTIPI--------LLFKNRKH---FLSLLLDFED---------------------CW----------------------
---------------KFFCEEKERKVLERHYKRIWKVANYVH---------------ICFFFEIAFYAVMQLALDS---VLHYV----------------
------------------------FDYLSK--------------------PHVLTYPHMGY-LP--------TNRTWDGL---------------YY-VV
AVV---GCYN--------LVETLS--VQLGWVILFVVIVAYCYP-ILL-LT--------------------------EKAFKNLLQYDG-----------
--------------------------------------------------DPDSAA---------LKKAVQSHQ-LLV-----KLNKDLKAFLG-LPCAF
ETLFVSIILT-LTAF------------TSVTSTDA----LVVGAYSS--GFI----LHFLAALL------------------YF-SLG---QLLE-NKSE
E--------LFTILYDL-RW---YTFSP------------AVRK--------------D-LNMMIRQARKPF---------------V--IDF---HGNY
K-------------------------------F--NLENF-MQ-----ILS---TSYSYFTI--IQTLTDNH----------------------------
--------------------------------------------
>AlucOR37                       
----------------------------------------------------------------------------------------------------
------------------------------------------------------MTPKV-----GKSEYVIKDTKVFATC--------------------
----------------------------------------------------------------------------------------------------
-------------------------------------------------------------------------------------------------RIP
LVSMGFVDDGTVMSKI--------------------------------------RKLITVFL----MYSAPVHHILPAFVDETINLDG-------VLIGV
-------------SLLMLYILICVS-WP------VMFRRSND---IIKLWKTVQK-------------------GFYQ----------------------
---------------YSDPLTKEERTLLSETDDLVIKTTRIS----------------IIAYFCAGFGTFLKEITP------------------------
------------------------------------------------SSLRAYKTPYPGW-FP--------WTINSNFR---------------FS-MA
LLY---QLAL--------CLNTTF--ALEAIFVLFAYHVIHFEC-QLRLLS--------------------------QHFKDTFPTGLSATVTYGA----
--------------------------------------------------GYRKNT------LRRLNECVRHHL-VIK-----RFHEQILSYFG-ICLLV
YRVIVTIMLC-VLCY------------LVTTGISA----NKFLQLLG---------LALALLFL----------CFI-----FC-LKG---EKVT-LMSD
Q--------WRQTIYEV-DW---WNHPV------------GVQR--------------T-VLMMQLGATKPL------------------RIY---GVWK
P-------------------------------AMYSHEGI-SV-----IGQ---ETFSFFNM--LRAMK-------------------------------
--------------------------------------------
>AlucOR39                       
----------------------------------------------------------------------------------------------------
------------------------------------------------------MGYRV-----YPQQDLSDPSHMFSFQLNAL----------------
----------------------------------------------------------------------------------------------------
-------------------------------------------------------------------------------------------------KST
TMWKPDNQKYYIPF----------------------------------------MILFAVNV----FVLAICTVGLLLKGCSTKDLVD-------RSEAM
-------------DIFTLTGSALYK-MV------FFLYH------YEQLVDMVTC---------------------------------------------
-------------------GLALVRNL---PEGWTKNCGLLS----------------RIHYTAGFLVLLIWGLAP---ILKVM----------------
------------------------YGETTW---------------------AEMKLPINTY-DP---------FDSTGFL---------------FF-LF
YIT---GQYV--------LVLSAV--IYMAADCYLFTSIYVAVG-ALQYIV--------------------------DQFENMRDLNNNNKH--------
--------------------------------------------------TVADTM------HDCLQECIEIHV-HVL-----DYLRKTDKLFK-SMILA
DVVHAVISLS-FAML------------QTSESKGI-----FEGVKMV---------LFVQVCFV-----H----QFL-----NS-HFG---QELI-DKQD
N--------LAKQIITDIPW---TDASR------------KFKK--------------S-YYIMLTCVREPF---------------K--LSA---WNVY
F-------------------------------L--QYATF-LE-----FSK---TMIQYYMV--LQEVQDEAEVS-------------------------
--------------------------------------------
>AlucOR40                       
----------------------------------------------------------------------------------------------------
-------------------------------------------------MIPFVFKRDD-----SVDHEVVKGYQSTYNYIM------------------
----------------------------------------------------------------------------------------------------
-------------------------------------------------------------------------------------------------RFC
GLYPDFRGFWYYISGA--------------------------------HLN---TVHLAYIW----FLAAYMISTYYAFAYRDMELLS------------
-------------YELCYGLVTLIWFTVTH----YTIYKRDQ---LDSLFRKVGR-------------------GFFT----------------------
---------------YEKPIDSEEEAI---IDECNTNCRKTF---------------QKTLALTTILAFWTCIIPP---LPKAV----------------
------------------------MGDYSS--------------IVEGGVPVNKHLALPTW-NP--------YPTDTHLT---------------YW-TM
WMY---QALA--------GCTEAY--IIGATCILYCNFCTIINR-ELK-LL----------R---FS-----L----GNIKNRAIHAFKMRGYSLQLGQK
YENSQ---------------------------------------------LYQVCL------VHCIDESIKHHI-ELK-----QFHGAIQNLLG-FPIFA
IFSGSALTIS-SPMF------------MFLQM-IG-----EHEESSF--TLV-MNIFQYTIIIF----------GFTYFLANYC-LFG---QSIT-DESA
L--------LHFAFYDT-PW---PEAGL------------NFRR--------------KVLMGMIH-SRKPF---------------V--LTA---HGLA
S-------------------------------A--SSETL-VD-----MLK---TVYSYFNL--LAAT--------------------------------
--------------------------------------------
>AlucOR41                       
----------------------------------------------------------------------------------------------------
------------------------------------------------------MGCLQ-----AKIEEWSDAEDEEMMNSIR-----------------
----------------------------------------------------------------------------------------------------
-------------------------------------------------------------------------------------------------RRF
GLFCQLSLAYPSWKPGMRR-----------------------------------WTLLLFFI----HTVLLTTHSVLLGISGVLMVLE-------WNMEL
AS-----------LTIHFSVILFFAIFI------VYWMNSQRPLYTRQNMLMVTD--------------------VGS----------------------
---------------YKSGRIYDDDFCVEERRKNKRELLYYI-----------------TCPVFISLTAGYVLTVP---YIQHW----------------
------------------------LYSSGE--------------SPYTANMVNKHLPLPCW-YP--------FPTHEGVL---------------HL-MV
LLL---QLAA--------ALCGAI--VLVAILLLLIFNTQRIRY-EMR-VV----------GYSLTS-----IFHRAKKMFLEQNPHRKGDNLRDDP---
--------------------------------------------------GYQKVI------GICLKDTIIHHH-AVS-----EILSLFTKQAD-MPAAL
AYTIGTGVIA-MCLF------------NILMALRD----ENYTSVVL--FSM----LVFVETLV----------MFV-----MS-LCG---ESIT-SESV
N--------LRHELYFT-KW---YNLDI------------ENRK--------------T-LLNIQTNLVEPV---------------I--VSA---LGLI
E-------------------------------L---------------NMN-------------------------------------------------
--------------------------------------------
>AlucOR42                       
----------------------------------------------------------------------------------------------------
--------------------------------------------------MRMTENGKN-----SDPDSLEIAEEKATKYLY------------------
----------------------------------------------------------------------------------------------------
-------------------------------------------------------------------------------------------------QRF
FVLPVVGGVFGFHQTR--------------------------------------WWSIFTKT----VFTAYYVSVLSTIVTLSYSSYL-------NRDNM
-------------AVASGCIHILITAFV------VLGISLTLQRLRKDVVQLLSL-------------------DEII----------------------
---------------CEYQCSEYLSNL---IRKSDKKLRFLL----------------IFWVALYGSSAWIAVIFP---FIDVY----------------
------------------------LGYELS--------------LSNVTDVYWKGLPFASW-WP-------MDADNSNLA---------------WT-TC
FMS---QGLY--------AFFAAS--SATSGMLCFAIFSEDIFN-HIK-LL----------VNSIER-----LEKRAKLMFKMLHPGKSLRNSLD-----
--------------------------------------------------EYDECY------YNCILQNVKHHQ-KIV-----IKKDLLMKIAN-IPVAV
PFFGGAMLLG-LAGI------------NLLSDGDI-----RIAPKVL--FTC----LGVTEAAQ----------MFL-----LC-HYG---EQFR-TQSE
L--------LFNATFYT-KC---YRRSM------------KCKR--------------A-MMIFRLGVSRPM---------------A--ISA---AKLI
V-------------------------------L--NMGTF-AN-----LVN---SAYSIFNLQSITTQED------------------------------
--------------------------------------------
>AlucOR43                       
----------------------------------------------------------------------------------------------------
------------------------------------------------------MRGTM----------ELDDEEVMQTLQE------------------
----------------------------------------------------------------------------------------------------
-------------------------------------------------------------------------------------------------SGL
RTWI---GVIAGFRFAQQPRFKGTLKGR--------------------IYW---WYEILTDL----SVAINGISQFAALLTPEFRMID-------RCLMC
-------------FPAASCLLCLFM-SN------YPRFKRKN---FRSLVEEYEN-------------------SFSD----------------------
---------------SQYRHHLEEQIR---KGAKHTRSVIMC-----------------LVLLEFISMFIFCLILP---VLNEA----------------
------------------------TGFAFG-------------------PRRLAVPSLWLW-DP----------LAGFWN---------------YM-AV
VFV---QLCG--------SVFVSLKKI-GFLESFFVYASRQICM--FT-HL----------R---YN-----L----GKITDPLIVNDDGKVDVKEFTG-
--------------------------------------------------SNRYLM------KRKLIGWVKNHQ-NCL-----RLFEDLVKLYE-WPLLV
YFGATILILC-TATY------------VTSDN--S-------IDAQT---CV-ICGVFNLGIFF-----E----LLF-----IC-RTG---DRIK-HESE
K--------LLGALNGKNTF---LLKSD------------EYKY--------------L-KMILTR-CQSES---------------V--INA---SGGF
P-------------------------------L--TITTF-IA-----IIK---SSYSYYTL--LKKVNGQTD---------------------------
--------------------------------------------
>AlucOR44                       
----------------------------------------------------------------------------------------------------
------------------------------------------------------MKSKV-----FYFTDD------------------------------
----------------------------------------------------------------------------------------------------
-------------------------------------------------------------------------------------------------APK
STWDKSTRIYHRLRPV--------------------------------------LLVVLLIE----NAIGLYFLEGFGVMDGSIIYLP------------
-------------ICLLLFVINS-----------TAYFSRKA---QDRLIATLNK----------------------H----------------------
---------------FTESNEPWMLTV---SHKYTTKVWKYI----------------KLILIYDKACKCMYLAAP--LICDTV----------------
------------------------LHYVFD----------------MLEKPFYLPTFITPW-LP--------KDVTWGPH---------------YY-LI
LVF---GWWG--------MLECLN--GIMGFMIGYTLLVTYVLI-QVVIFK--------------------------EKVKSAKID--------------
--------------------------------------------------GSQEEV------DAEFRTLLSWHV-DNL-----QLNRDLKAYFG-FTCAF
QSIFLSVGLT-LTVF------------TAVSSKVI----AVKIAYGV--GFF----FYFGTGLL------------------YC-SLG---QLLE-NEVQ
S--------KHSEKFEY-DY---ATVSHTAHTRLPRSMQNELRK--------FHADFETVLFIFYLTTISNI------------------VGL---KFFL
P----------------------------------SSPTF-IT-----VGT---KVVGTKVV--GTKLAS------------------------------
--------------------------------------------
>AlucOR45                       
----------------------------------------------------------------------------------------------------
------------------------------------------------------MLIHS-----DIDKYIKFMKGYCVWY--------------------
----------------------------------------------------------------------------------------------------
-------------------------------------------------------------------------------------------------GKS
VTWDDTRFDLCRKY----------------------------------------YTESKCYL----SAVLLCVVSFALYSTDDFGLQD-------GTFIY
-------------WPICLMMLVLTS---------IATATRHQ---QDVLTMSLND----------------------N----------------------
---------------FLENTESWMRAI---KDQNINRLWKML----------------RFYTVYNNTISALYMLVP--LVVDSI----------------
------------------------LHYGFD----------------YLQTPFTLALPLTPL-LK--------YSNTWNAQ---------------YY-VL
TAF---NFWS--------CAEMVF--MLEWFLGNYLLLTTFFLT-ELIILK--------------------------HQVKSLDF---------------
--------------------------------------------------GKNEEW------DQQVESIVNKHS-KIM-----KLNVELRDYLG-LPGAF
ISFFSSILLT-FTAF------------VSFTSTSI----PLRVSYGS--GFV----LYFGAALL------------------LT-TIG---QKLE-NESD
E--------LFKAFYSL-RW---YQYSP------------NARK--------------S-LNMMMRQARTPL---------------I--IDF---HGRY
K-------------------------------M--NLANF-MQ-----ILR---SSYSYFTL--LREVAKE-----------------------------
--------------------------------------------
>AlucOR47                       
----------------------------------------------------------------------------------------------------
----------------------------------------------------------------------------------------------------
----------------------------------------------------------------------------------------------------
-------------------------------------------------------------------------------------------------MSM
SVWA----------------------------------------------------------------------LTIGGLRSSLGIEM------------
-------------TYACLTIMTTVQ-HF------HMYRNRTR---TEAIIATFQE-------------------IRNT----------------------
---------------YQKGTDIEFKNY---TRFMWKVVKVYI-----------------VMIVGICSAMSLPFFAD---LVVWF----------------
------------------------VWETPT--------------------AFRIPIGMDSM-VD-------KEPVRDATY---------------FA-VV
LFS---NCWT--------ILGGV---TQMGVDTFLFVSCYSLSS-MVK-TF----------C---------------KQLKVPPN---------------
--------------------------------------------------STPEET------TVHIRLLAAHQQ-ALY-----KLQTEIRRTFG-FPFFV
QNLLGSFCIC-SLLY------------VMSEN----------GATLL--SQF-IYVFNMIAVLM----------ILA-----STAHVA---QHVK-NTTS
E--------VFEALYEM-NW---YTLRP------------SDRK--------------Y-LVTMLGVARNPL---------------C--IHF---YGLL
P-------------------------------L--DMENF-MS-----MLN---TSYTYFMF--LKSIG-------------------------------
--------------------------------------------
>AlucOR48                       
----------------------------------------------------------------------------------------------------
------------------------------------------------------MSESV-----AVFKSLNLAL--------------------------
----------------------------------------------------------------------------------------------------
-------------------------------------------------------------------------------------------------KAV
GFVDSASGIKSYLWT---------------------------------------TWNFIIIF----IGVEFIAITIPLNIIQDNDIYL-------KLECV
-------------LCIYLNLSMMFR-FT------VLTIRKKR---LFSLINRIES--------------------LLQ----------------------
---------------QQMEREFDKAFI---TALARRCGNWAY-----------------LFTFAMTATCIEPVVMA---YVKYY----------------
------------------------FRGVED------------------------PVPFEVN-LP--------FEKKNNIH------------------AV
VWY---EVFQ--------FLGCSM--IVISTNILFSTLSETTSE-----LV--------------------------KKIAENFEKIDE-----------
--------------------------------------------------TNADYL---------LKQTIKWHT-EVI-----GITKETNDILG-ITIFA
DAFFALQYIS-IAGF-------------LLIRVGL----SNTTSFSK--YFI----TYICVLTN----------PIY-----YC-YSG---HRVS-LMGD
V--------LYDSIYNN-KW---YRLAP------------KTSK--------------N-LILPLMVARRGL---------------S--------WNYK
A-------------------------------LNFDMALY-LE-----IVK---QSYSLITF--LKMMK-------------------------------
--------------------------------------------
>AlucOR49                       
----------------------------------------------------------------------------------------------------
--------------------------------------------------MIRNWQEEE-----EGTTLLERMGQKFLNGHS------------------
----------------------------------------------------------------------------------------------------
-------------------------------------------------------------------------------------------------IYL
GGWVLRFPVRLPP-----------------------------------------------------FFYLTCAFGLIVKMILNYDNLT-------LIIDC
-------------AHMMIHMIVGLQTTL------LALKQKGN---IMRLKTQLDN---------------------------------------------
---------------FGYVKDLETAGEKIKEECEQEAMELYK-----------------PFSRCILITINVYILFP---ICKLF----------------
------------------------TEAGRA--------------------KLSRVLVWQMW-MW--------VPDDTWWG---------------FT-II
FLF---ELVT--------SLFLLL--SVMYTVPYLACLGKMTVG-HCKLLA--------------------------LQLESISKKATQAAFTSG-----
--------------------------------------------------SFKAAL------NHEIDECARRLH-ETH-----MLANEVAEVYK-YYLSS
FYYGGMFALC-MSGL----------------------------------------------------------------------------QAVS--ATE
N--------IEESL--------------------------KFMG----------------------------------------------VLT---GELI
A-------------------------------I--GLATY--------VSE---GMIQAFAD--VRSSI-------------------------------
--------------------------------------------
>AlucOR50                       
----------------------------------------------------------------------------------------------------
------------------------------------------------------MGEKP-----YTMDKNGEMEIDWLTQEDK-----------------
----------------------------------------------------------------------------------------------------
-------------------------------------------------------------------------------------------------NHI
NFFDQFHCWSGMWRSKKSI-----------------------------------QWTYFWLS----QMIAFSLVYFYSFYFLLSELEL-------LAHLI
-------------HHMMVAADDIMY-IY------LLNIHRIR---VETIHDYASK------------------TYNYD----------------------
---------------SGIVREKHKKLMTEQLKLYPKMSKFIF-----------------LTTVATAMSLEVNYLLE------------------------
------------------------ATYLKS-----------------------YVTMYPMY-LP--------IDLNHPVT---------------YT-IV
VFL---QHLQ--------VFISMI--LCGGLMSILFVVWSHLKV-ELDTLT--------------------FAITHVDELVEEKLRHFSYTNPADKE---
--------------------------------------------------KAKAEF------YNGFCYHFARHHAAIK-----RYFGAFQISCK---VTM
TFVLISGLIC-FACV------------GITSVTEN---IGIKLKFFV---------VMVIQTLI----------IYS-----WS-WVG---QDIS-DKNA
A--------LQNIIGGT-HW---WKMPK------------TCHS--------------T-LKLMLVGTSRPM------------------LLY-TLIGQP
N----------------------------------NIDSF-MD-----MTA---SSYKIFNM--VYQVKFSS----------------------------
--------------------------------------------
>AlucOR51                       
----------------------------------------------------------------------------------------------------
------------------------------------------------------MSVQG----------EVIASKAFKDNF-------------------
----------------------------------------------------------------------------------------------------
-------------------------------------------------------------------------------------------------GRY
MVWSGMYSESKIYSGA--------------------------------------IHVFFLVH----TVFLAYTVILSLDDEKLMGESA------------
-------------HFTAFRVSAFML-MI------NAVLNKDN---LEILFIKLGQ------------------NQVHD----------------------
---------------YQNTLSDQCKKEIQAVRKNCDERKDFY-----------GT----NFLRTVSAALVIFWVRS---LMEYY----------------
------------------------RGHMDN---------------PKSDNGVNKNLPVPTY-LP--------YESHDWPG---------------YQ-FA
LLS---EVAL--------VMMSYF--LVLGHDCSFICFSEEVLR-ELEIII--------------IT-----L----REVEQRSDHLRKEMLYKI-----
--------------------------------------------------SQKESV------HICLKHSVIHHQ-KLI-----KIFGSFKRYCF-YSLFF
MLSGGAFLIC-LSSL------------MFTSE-KI-----SHQDKSV---FM----MFLANELF-----H----IFI-----FC-YYG---EHIM-DRSI
E--------VGNSLYNS-SW---IRIAQ------------YVKP---A----------F-IMVKLR-CQVPL---------------S--LSA---GGFI
T-------------------------------A--GFDTY-GN-----VLR---TAYSYLNL--LQATN-------------------------------
--------------------------------------------
>AlucOR52                       
----------------------------------------------------------------------------------------------------
------------------------------------------------------MGFSS-----WIAQQVVTEDEFQIRLKK------------------
----------------------------------------------------------------------------------------------------
-------------------------------------------------------------------------------------------------YGW
LHYLFQFSLVNSCYRS--------MTSL--------------------LMY---YISLMFSL----SIVIFHLFCYIKTALNAYSFGR-------ADMSV
-------------ANVHSVVLGIFIISV------LTSYAIDK-----TKTSAIEQ-------------------LYLE----------------------
---------------SFLSYENEYPAPVTLFQKLMTLAGKMG-----------------IASGGMGLFFNVYVAAP---MIDFR----------------
------------------------FWKESC-----------------VVKGINFCLALPHY-YP--------YNSEDGWS---------------FY-LT
ELF---QLMF--------GVYRIS--VFCAVQVTLTVWPLHLIQ-ELT-RL----------K---TS-----IEHLEERIKKRYHRITMRNVEKVNLITM
CMDK----------------------------------------------TFNECA------KFCINENISHHH-NIL-----KYHERIDGIMA-LPSFL
AYTTGTLTMG-IAMV----KL------LSVEG-DT-----TLGGNLA--YVT----VLAAEIGF----------MLL-----IS-TMG---EAVT-IQAE
E--------IFNEVSHI-PI---ENYDL------------EFRR---N------------VIIFMEGTIKPI---------------A--LSS---SKFN
K-------------------------------C--NMEAF-GN-----VLN---AAYSFYNVTSASAKLEK-----------------------------
--------------------------------------------
>AlucOR53                       
----------------------------------------------------------------------------------------------------
------------------------------------------------------MSKFN-----EYWDNWWFGDPPMNDK--------------------
----------------------------------------------------------------------------------------------------
-------------------------------------------------------------------------------------------------VYD
AIYEEFNIILYVSGLFPDPRPIRRLITL--------------------------GILIFNVV----NCAAYVYFLGVTATIQINDFVT-------ASQTV
-------------HFASVDLVAVTC-MI------SIVASRRH---MIDMFRTIAN-------------------KYFD----------------------
---------------YGDDFEIPEMVEEYRTMKRQKIIILVV-----------------LPSYLALNAFVCMMGRTIDGYFGRA----------------
------------------------SNETYE-------------------NGVYMLTPEPMW-YP--------FTIHNELM---------------HW-MI
VMS---QATG--------AFALAS--AVSGSAAIMVLLCQSINL-QFK-II----------IYRIRK-----AEECAYHLHRKNGGEKLKKSELYSDP--
--------------------------------------------------SFMGYF------NSNLNKLAEHHS-ILI-----RQFDSLYQVVK-WPAGC
ALLLGSLLIA-MSLL------------ALLSGDGK-----PSILLLA---AL----LIVAEVMN----------MAL-----LC-GQS---ESVQ-ELGQ
S--------LHEELYNM-NW---IELNP------------AAKK--------------T-MMMMILQSKRPL---------------V--LMA---GGLQ
P-------------------------------L--NWEAF-SG-----IMN---TAYSYVNL--LLAADV------------------------------
--------------------------------------------
>AlucOR54                       
----------------------------------------------------------------------------------------------------
------------------------------------------------------MFEPS-----EEILRELKISRETYL---------------------
----------------------------------------------------------------------------------------------------
-------------------------------------------------------------------------------------------------END
FFLARLSGLCRWNRLF--------------------------------------SLFYFLSM----TYAVASAVGFVLAAFSEKDRDQ-------VLENI
-------------HFVPLIFNMASQ-AA------SYHYTQKE---YLQLFRAVDS-------------------GFFN----------------------
---------------YDGDLDIATELEITEVKSVAKNRKKKF--------------GHFYSMLMLVAGLGQILKKP---LLYVL----------------
------------------------RGGGTK--------------PVDGENNLVWEAPYGMY-VP---------YADHWIS---------------YL-TG
MFL---GYSA--------CTFVSI--TAVGSVLSYQYMSEELLA-EFK-VV----------EITFSK-----CLRRAQTMYENRKNVLKANGKTSQI---
--------------------------------------------------TMKDCI------IHCMNLSVKHHQ-HTL-----RMMNVFKDLMF-FPLFM
VIFDGALVLC-ISAY-------------LTISDDV-----SLNLRIT--MPS----VITAEATL----------AFI-----FC-YYG---EKLT-EATE
D--------VGDSIYNSDGW---VQHSD------------IIRP--------------Y-ALIVKSFCNIPN---------------E--LSA---AGFS
S-------------------------------V--NHNTF-GN------VR---T---------------------------------------------
--------------------------------------------
>AlucOR55                       
----------------------------------------------------------------------------------------------------
------------------------------------------MLHEWTLFQKTGSSNSS-----DKEHYDIKETKHFATC--------------------
----------------------------------------------------------------------------------------------------
-------------------------------------------------------------------------------------------------RKV
LVMMGFVNDGSVIYKL--------------------------------------RQPVFVFL----LYSAPVHHLVPAFIDKTAPSDQ-------ILMSW
-------------SISMLYVLLCIA-WP------FMIIRSSE---IFQLWATVRK-------------------GFYH----------------------
---------------YSDPFTAAERTILSRTNDIVIKSTRVS----------------IIAYFCAGFGTFLKEMQP------------------------
------------------------------------------------ESLRQYKAPYPGW-FP--------WTINSNFR---------------FA-LA
LLY---QCAI--------CLNTTF--ALEAVFVLFAYHTIHFEG-QLRLLT--------------------------RHFGDTFPPGLPATVTYSA----
--------------------------------------------------EYKKRT------LRRLYECVSHHL-IIT-----GFHKQILSYFG-ICLLV
YRVIVTIMLC-ILCY------------LTTTGISL----DKFVQLLC---------FALALLYL----------CFI-----FC-LKG---EKVT-QLSD
G--------WRLTVYEV-DW---WNHPV------------EVQK--------------T-ILMMQMGASKAL------------------KVY---GVWK
P-------------------------------AMYSHEGI-SV-----IGQ---ETFSFFNM--LRAM--------------------------------
--------------------------------------------
>AlucOR56                       
----------------------------------------------------------------------------------------------------
------------------------------------------------------MSRYG-----KIEDDELVNSIDIWYL--------------------
----------------------------------------------------------------------------------------------------
-------------------------------------------------------------------------------------------------KRS
GLWEVFNHYREHGVRNRRFT----------------------------------LWKIITLI----LFVPIGFFSLCGPFFTETDLEG-------MTLVI
-------------LNPMTSSQTVIK-FA------ILWYGIET---QCRVLELFKR--------------------DFL----------------------
---------------TCVPPSMQAKASEILTKAAKKANKLAN-----------------LGILTDVITVSFWNILP---LLRSE----------------
------------------------YFRIEL-------------GITAFGTPLRHNKILGFW-YP--------VDYDETP----------------YVQFV
YCY---EFLS--------CVWAGF--VIALLEGLVIHLVILLTA-NIK-VM--------------------------HHLLEELKT--------------
--------------------------------------------------SNGTLN------SETLLTYIKDHQ-KLV-----KISNDMRNLYN-MMITM
ELSTGLIILI-ITIF------------NFFLSSGN----GDLVIMFK--FMV----YLMYTLVE----------VTV-----YC-YIG---SDLE-TTSE
D--------LGFAAYSS-QW---YKVGK------------KFRK--------------T-LQMLMVRTRYSL---------------A--LKF---GRMY
P-------------------------------I--NLMAL-TN-----ILQ---TAYSTSML--LYRATSQDEQKEEAQILM------------------
--------------------------------------------
>AlucOR57                       
----------------------------------------------------------------------------------------------------
------------------------------------------------------MTPEK-----------------------------------------
----------------------------------------------------------------------------------------------------
--------------------------------------------------------------------------------------------------FM
GTFS--------------------VQHA--------------------------ILFSALFI----FHTMYAIYEVTITAFFARSLLE-------TVSHF
-------------YIATYLFAFNFQ-WY------FMLYSIRT---FHENEIFLED--------------------FKC----------------------
---------------TQTHADFATREL---DENVYIFTRVLF-----------------VSCLCWTVNSSTHIIGP---AIEAL----------------
------------------------ISLIKT----------------GQIDNVLFILPPVFS-TP-------------------------------WW-AQ
III---YFCN--------A-------I-TMFGLLLYCLASYTIM-GFK-VL----------K----------L----KTLCD------------------
--------------------------------------------------ILNEALRNDVEEESNIKAYIKDHQ-III-----KAAKLLNAQLR-TLNGF
MFTACYLEFA-VQLF----ALT-----LIDPS----------GSYYF--ALA----LDLSSIFL-----I----LVF-----QC-WMG---TMIT-HSLE
T--------VANGVYES-LW---YSRGN------------NNRS---E------------VILMTQMAQKPF------------------VQT-IWLGTL
K-------------------------------V--ERATS-LS-----LVR---SSYAMYTL--LNFFQDK-----------------------------
--------------------------------------------
>AlucOR58                       
----------------------------------------------------------------------------------------------------
------------------------------------------------------MSFLL-----KFI--DELAEEEDDELIE------------------
----------------------------------------------------------------------------------------------------
-------------------------------------------------------------------------------------------------VLK
NEYGHFLFLAMIFPRW--------KKPL--------------ASF---GLV---LFYLSTIV-----LHHAMLSYAVYLSLLEHNWEQ-------VSFLT
-------------HLVILLSFAIFQ-PV------NFNWVRRV---VAHVHRTLAKDV-----------------GIYC----------------------
---------------SGRIYDDPVCIA---FREKIRLEKKFY-----------MT----MSAFCLMMGGILWSGLY---ISKSF----------------
------------------------SDIEQS----------------YSSSGLSLKLPLALY-YP-------FPTDRGVLH---------------YV-IL
GSQ---LLVC--------LVIGFL--Y-LICEVLLINLFLKIKY-ELQ-VI----------G---YA-----I----DSLVSRSINAVGVNENNPQKDVL
VIEDT---------------------------------------------KLQRSV------EKCLKETIVHYQ-KIL-----GLLLIARANLD-APLAI
VMMLGLLVIG-ISLL----NML-----AALKA-NY-------IGMFL--TFG----MLVCAEIQ-----A----QLL-----VC-LLG---SSIT-EQAD
I--------LREKLYSI-EW---YCFDM------------KNRR--------------I-LLNFQACFTKSF---------------V--VTA---GGIA
E-------------------------------I--NMVTF-SW-----ILR---AAYRFFNL--MRSTS-------------------------------
--------------------------------------------
>AlucOR59                       
----------------------------------------------------------------------------------------------------
------------------------------------------------------MFVFI-----REKELKRDPNAMIGRR--------------------
----------------------------------------------------------------------------------------------------
-------------------------------------------------------------------------------------------------LVQ
ARFAIFAGIYPDFYGW--------------------------RHYYFVIFL---WIIHPGLY----SYFVMVYVLSFVEGLRYMDVEL-------LGQVL
-------------CLGTITVIYCLV-SI------YYIAKKTD---VDELMMMAGK-------------------GLSN----------------------
---------------YSRPTTQEEKTI---LDSKEKSTYKYA-----------IG----SSIMFVSVSLLHMGFLP---IRRGL----------------
------------------------KGQYTS--------------ITNDTAPINKYTPLPVW-TP--------YVCDDLTT---------------FL-IS
YFT---QLIP--------GCMEIS--IINACCILYIGLCQQLTG-NLE-IL----------V---NS-----L----RQLPERGLHMFEAERGIVEKFTP
ELYQNE--------------------------------------------YFLRCL------NTCIGENIEHQY-NII-----KFYKKIQSVVG-FSILA
IFSGTGLIIS-TAAY----SMLL----IAERE-RD-----TEIIITN--SFV-WSFNLFVYTVL----------LTL-----YC-YYG---QKVT-DKNE
E--------VLEALYDT-PW---IEADM------------AFRK---S------------VIIAMSYSQLDM---------------T--LSA---MGLI
S-------------------------------A--SLATL-LD-----IIK---TSFSYLNM--LLAAR-------------------------------
--------------------------------------------
>AlucOR60                       
----------------------------------------------------------------------------------------------------
------------------------------------------------------MNDIG-----GLALAKSGLNNMMSIL--------------------
----------------------------------------------------------------------------------------------------
-------------------------------------------------------------------------------------------------GGF
RGPREVRFKGTIYEHI--------------------------------FIA---YSYFGLLV----SHYHVICCYLTPIFMPDMSFKD-------AMFFA
-------------VPCITTTFSHLR-IY------YMAWNRSK---FIQLLEMNEE---------------------AS----------------------
---------------KDDYYEDELQKE---IDGWAKQVRILQ----------------PILYFAVSAPIVPWGVTP---IVNEV----------------
------------------------LGNPWG----------------------PRKAPIISW-YP--------YNVQETHF---------------WV-FT
IFI---QTMA--------GCHATL--SNVMFDAVFICISTRQLA--------------------------------------------------------
---------------------------------------------------------------------------LLI-----HLKNSFSKIFQ------
--------------------------------------------------------VIHVDPKG----------ISW-----YTNYRA---EAVE---KE
E--------IENDLTQRLKY--------------------GIRK----------------HQTTLRLSKTIV---------------F--FLA---TRFW
I-----------------------------------ICLI-YE-----L-----HMYLFFME--VVQVRKS-----------------------------
--------------------------------------------
>AlucOR61                       
----------------------------------------------------------------------------------------------------
------------------------------------------------------MD--------------------------------------------
----------------------------------------------------------------------------------------------------
-------------------------------------------------------------------------------------------------TFC
GGF---------------------------------------------------MGKVYYLK----KHNIYINVYL------------------------
----------------------------------SCRVNRDN---FSSFYRDFR----------------------------------------------
----------------------------------------------------------------------------------------------------
-----------------------------------------------------------------------------------------------YF-LS
QFY---HLMA--------ALSAAL--LGGSVCIVFIAIAEHLLA-QLE-IL----------C---IS-----FRNAIGFIPAPGDR--------------
--------------------------------------------------VGEKLA------YQRVKSCLQHHN-IIL-----KFFDEFQKYYS-IPLFC
MLAGTTVAMC-TIAF------------VVTDP-SS-----TFGVSAA--FLS----LMAPEVAF----------CIC-----YC-TYG---QKIT-DMSD
I--------LRDTVYNA-PW---YYQPK------------PVKM--------------A-LLMALNKTRTPM---------------T--LSA---AGLK
D-------------------------------C--SIKSI-GE-----ITQ---TTYTYFNA--LQLFRGKPAYHRE-----------------------
--------------------------------------------
>AlucOR62                       
----------------------------------------------------------------------------------------------------
------------------------------------------------------MG--------------------------------------------
----------------------------------------------------------------------------------------------------
----------------------------------------------------------------------------------------------------
----------------------------------------------------------------------------------------------------
---------------------------------------------WRKYLTEMRE-------------------FEDE----------------------
---------------DVRKAIRDNYSILPRLNNTFSYIDEGW-----------------VPLAIIHSIAFIIFVDL------------------------
-----------------------------------------------------------------------------------------------YL-YL
FFV---TCYL--------LKDDF---VLVGVQFHYLLLALFGLVFQFH-LY--------------NS---------------------------------
--------------------------------------------------RKEVCV---------LHKIMAQEF----------FAYENNEILAEEKTKL
KKHMIKQRLQ-LIPF-----------------------------------------MILIGMIG----------LFI-----VG--VG---PLID-NMVG
A--------GHDSDYLNGVY-----------------------------------------------MKTPI------------------------PMYF
P-------------------------------F--EIVDFTTH-----YVA---TGFQIITVAMLALTISGVVS--------------------------
--------------------------------------------
>AlucOR63                       
----------------------------------------------------------------------------------------------------
-----------------------------------------------------MAEDDY-----TLTDMAGVYLLPHSRAYM------------------
----------------------------------------------------------------------------------------------------
-------------------------------------------------------------------------------------------------FWT
GHWVGAVPGPTPVPIM--------VARA--------------------------LGGTLTYV----AVFVVCWGSLNGIMHGSGTNDM------------
-------------PMNLIIISCSISSVH------KYCVYTNQEQGLGRLGRWMKR---------------------------------------------
-----------------VSNREKKNKI---PKTITDHILKVC-----------------LLIFYYSGTLAAFMLLT------------------------
-------------------------------------------------KLALTGTTYNVL-VP-------------------------------GLENV
LLL---KLAI--------ALSFMSLGFEVVVDALILMNSLFTFRRELMRSF--------------------------EEWRKLNFDS-------------
--------------------------------------------------ENPNQY------KEELKERVQKHI-ELL-----TIFQDLREFNN-SMFGY
QVFAIVFTTC-ALLY------------GMAKETEN-----SHKVFVQ--TMP----TATASFLE----------FFI-----LC-WCG---EDIK-FGFE
Q--------IHRSIYDT-NW---YEASL------------EDKK--------------S-MTIVLEFSKNPI---------------I--LTG---FTVF
K-------------------------------A--NLETFVES------MR---QSFSLYTI--LSEMV-------------------------------
--------------------------------------------
>AlucOR64                       
----------------------------------------------------------------------------------------------------
-----------------------------------------------MSGFHGFWDKWWYGDPPMDDKIFDAIHQEFNQIL-------------------
----------------------------------------------------------------------------------------------------
-------------------------------------------------------------------------------------------------YFC
GLFPDPRPIRRLLTF---------------------------------------GILILNIV----ICVTYMYLLGATAVLQNEDFFT-------ASQTA
-------------HFASCDLLSLIC-II------SLLLNRNR---MIEMFRASAH-------------------NYYD----------------------
---------------YDDDAKISEMREEYMTTKKQKTIILIG-----------------LPSYLSLIGMVCLMSRT---IDEYL----------------
------------------------GGGSNE----------------TNIDGVYQLTPVPMW-YP--------FSIQSEPM---------------HW-IA
VSS---QAIA--------MFSTAT--SIGGTAAILVIFSQSISL-QFK-II-------------------------------------------------
--------------------------------------------------------------IYRIRKAEKHAY-QLY-----RMNGG-KKLKN------
-----------VQLY-------------------------SDPSFLG---------FYNSNLNK------------------LAEHHS---ILIR-----
---------QFDSLYQVVKW--------------------------------------------------------------------------------
------------------------------------------------------PAGCALLL--------------------------------------
--------------------------------------------
>AlucOR65                       
----------------------------------------------------------------------------------------------------
----------------------------------------MSFIVGYFEKILFHFDKLE-----EPRSEEITKLHRKHFSIL------------------
----------------------------------------------------------------------------------------------------
-------------------------------------------------------------------------------------------------LLV
SSVDLNLGRKYLFWTL--------------------------------------LHAVFNYV----VLAAQTCVLMYSTFLLRNDFEI-------GSGVL
-------------NYGLLMIVAIGI-LM------NMQYFRHE---VLHISGIMCT-------------------GLFR----------------------
---------------YSDKTMETEDMIK--FRKHMKFQRQLL----------------IALAVYVATIGGIVVLGP---IIDEK----------------
------------------------LGMGFD--------------GTFDENGVNRRLPVPLN-YP-------GIDTSKIFG---------------FL-LA
LGM---IFQS--------GVETTL--IYGGATLLFATACQFILT-EMK-TL----------SVSIQT-----IPHRAAKKYCRIHNVSKKSLDLKTIFDD
S-------------------------------------------------EFQDCI------TDCLKENIQHYL-EIY-----KFTKVLETYVK-VPLLL
AVLVITLAIG-LTMM------------KLNED----------IVRIG--ATISFTSVALGELCI----------MFL-----IA-VYG---EYYL-TMSQ
E--------VNWEIYFT-PW---YKFSV------------KNQK--------------LIRQFLISTRNELC------------------IFA---WIVR
M----------------------------------DMEMF-AS-----VMN---SAYSFFNFLNISKTLEEDELN-------------------------
--------------------------------------------
>AlucOR67                       
----------------------------------------------------------------------------------------------------
-----------------------------------------------MPVSQSLWNMIEGKMEITEEFEQKVTETPVERTAEDVFSTQIKAL--------
----------------------------------------------------------------------------------------------------
-------------------------------------------------------------------------------------------------QIV
AMWPNFKQNSNMELFT--------------------------------------RALLKINT----FVLAYCTLALFVKGLLTQDLVD-------RSEAM
-------------DIFTLTTSALYK-MI------FFYTHHKE---MDDMVNWGAA---------------------------------------------
---------------LAHQV----------PPKWMQYTTFFS----------------CFHNFMGIFSITFWGLCP---IFKWI----------------
------------------------FGETDL---------------------DGMTLPINVY-DP---------IGVTGAM---------------YS-VF
YIV---CDYG--------LLSAVQ--IYMASDAYLFTAIHLAIG-GFETLN--------------------------NKLRKMGQINFNKGP--------
--------------------------------------------------TVNDSM------NEYLKDCVKLHT-HIL-----IYIRKIDRLFR-SMIMA
DVLHAIISLS-FAML------------QASESKGI----FENMKMAM---------FVSYCIVH----------QYL-----NN-YFG---QNLI-DQQE
I--------LNKELLISVPW---NDGSK------------EMKK--------------S-YQIMMAGCLKSV---------------R--LSA---WSVY
T-------------------------------L--QYATF-LE-----FVK---SMISYSMV--LRQVQDQTVKQP------------------------
--------------------------------------------
>AlucOR68                       
----------------------------------------------------------------------------------------------------
------------------------------------------------------MSDR-----------HPDIAKYIKLM--------------------
----------------------------------------------------------------------------------------------------
-------------------------------------------------------------------------------------------------QAT
RNWYFAEDSTSHPAVDLLK-----------------------------------RCYYHVRP----SLFVFALLANGYGLYYREGFGA-------LDGNL
-------------ALFPQALASLVT-SS------TIYFNRRH---HRKLTMLLNQ-------------------RFLD----------------------
---------------KNEPWMVEIKNKYVSAVWKFIKAVILY-----------------QEFVKIFYVLAPVIVDS---ILHHI----------------
------------------------FDYLET--------------------PFFFPLTFSTF-LT-------DDDKWTGRY---------------YA-VM
FL----NIWS--------GFEIVA--NLQGFIICYTVMTVFSVV-ELV-IL-------------------------TEQIKSLDFY--------------
--------------------------------------------------RSNGEI------NEQIRMVVKSHN-DNI-----ALNRELKAFLG-PACAF
LSLFTSLVLT-LIVF------------TTTVTNDL-------MVILA--YAV-GAYFYFVAGLL------------------YC-SLG---QLLD-NQSS
E--------VFDELCNL-PW---YRSSP------------DVRK--------------S-LNMMIRQAHNSL---------------I--IDY---HGHY
M-------------------------------M--NLANF-MN-----IMK---SAYSYFTI--LQSVTGSD----------------------------
--------------------------------------------
>AlucOR69                       
----------------------------------------------------------------------------------------------------
------------------------------------------------------MGSVT-----AKMDKWEKDEQEEVMK--------------------
----------------------------------------------------------------------------------------------------
-------------------------------------------------------------------------------------------------LFK
EKYGPLIQLALIFPSWKSSSRSST------------------------------IMIFVLHS----VVLLFHWMMIMISIKRSLESEW-------NFEML
-------------TIWIHFAFIVFFVFI------VIFCVNNQRSTYFRQYQIMSN-----------------DIGHHR----------------------
---------------GADGSIYETDGCVSEAKNIKREMLLYM-----------------IIPVLIFLFASTIYGLP---YISKW----------------
------------------------LEGMEN---------------PYTLAMVNMNLPVPAW-YP--------FPTHAGLG---------------HF-TA
MAG---QALV--------ALSVGV--VLITIILLFLTNALRIKF-EFR-VI----------CYALQT-----LFTRSTTLFLQMQHDMKDIGNSEH----
--------------------------------------------------SYQRVI------GSCLVDIVVHHR-AVS-----ELISIFEKQVF-FTCAL
GYMVGTLGVG-LSLV------------NILEAMKV----GNYVSVLI--FSM----MASMETLL----------MFT-----IS-QIG---ETIT-EESV
K--------LRHQVYDI-EW---HKLDT------------QNRK--------------I-LLIFQTAITEPI---------------I--VKA---GGVI
N-------------------------------M--CLDTF-SN-----IMN---LSYSFFNL--MTNTN-------------------------------
--------------------------------------------
>AlucOR70                       
----------------------------------------------------------------------------------------------------
---------------------------------------------------------------------MARTDLSDVIQLL------------------
----------------------------------------------------------------------------------------------------
-------------------------------------------------------------------------------------------------QFT
GHYFSFKGSRREKTYE--------TLQK--------------------------LRVVFMVI----CNPFTLSSLFIGGLKKSMGVEL------------
-------------FFGLMGFLTAMQ-HV------YAYRHRKT---TEDIIRSILE-------------------IRRK----------------------
---------------YQQGSDIEF------QQNTRAIWKVVY-----------------IYFSAMTSLLVFYITIP--KFVDIL----------------
------------------------YGILWD-----------------DPVALRLPQSMDAY-LD--------EHQHRNLK---------------YA-TV
ALV---SSSW--------SFVSTY--SHFGLDTLLSLVGFYYSS-LVK-TF----------C---------------NRLKLNTH---------------
--------------------------------------------------LTSKEL------EGHIKILAAHHH-ELF-----KLSLKMRSIFG-CPYAM
QNNFGAFCIV-SLVY------------ALLSD-DS-----SGLLIKV--ANL-FNLMILAGMLT------------------STSYIG---QHVT-NEIS
A--------IFDALYDL-PW---YELSP------------SNRK--------------Y-LVTMICVARDPF---------------T--IHF---HGRA
P-------------------------------L--NLANF-MA-----ILN---TSYSYFMF--MRSTL-------------------------------
--------------------------------------------
>AlucOR71                       
----------------------------------------------------------------------------------------------------
------------------------------------------------------MAPQV-----NLFKAWMIWM--------------------------
----------------------------------------------------------------------------------------------------
-------------------------------------------------------------------------------------------------KIA
GADPPSVNFPYALAL---------------------------------------LWKLIMLY----GSVHYVIIMFLAIVVGDSAFHL-------KLEAG
-------------LFLLAGIPCSYK-HF------VFVIRKNK---LHEVIDRLNT----------------------L----------------------
---------------LEEVEDVYGTET---LAGWQRICNMVM-----------------YFYSTQFTMLVVPVFSF---FYYIY----------------
------------------------YWEGVE------------------------ATPYEVY-IP--------FEKENHIH------------------RV
MLY---ELLS--------FLGPAA--GLITGNIFFGSLTVAVSG-----VL--------------------------RKIQEQFSQVSP-----------
--------------------------------------------------SNAQFL---------LHRTIRWHS-EII-----SIVGETNRLLG-TVFVV
EYLLAMVYIC-FSGY------------MLLKVGSA----TEDVNLNK--NII----LCIVCIVM----------PLF-----YC-LCG---HVIV-LEYD
K--------MSDSIFQN-DW---VSLQP------------VDRK--------------K-LILPALLAKRGL---------------S--LHY---KKLL
K-------------------------------F--DMTTY-LK-----IVK---QSYSFLTM--LKLMENT-----------------------------
--------------------------------------------
>AlucOR72                       
----------------------------------------------------------------------------------------------------
------------------------------------------------------MSVNW-----------------------------------------
----------------------------------------------------------------------------------------------------
----------------------------------------------------------------------------------------------------
----------------------------------------------------------------------------------------------------
----------------------------------NRKLNSLN---HTRIAFDVGK---------------------------------------------
---------------YKDGRIYSHKACIRMEKELQKETILYL-----------------CIPLLIIILGGAILIVPYGSKLVRG----------------
------------------------YGMMYT------------------ACGVDLFLPIPLY-HP--------FPTHEGIH---------------HF-LA
LIS---QVLL--------VFCLMN--GIIAGVLNFLQYSQRVKL-EYR-VL----------SYSLDT-----LFARSKRVYLRHYPDKKANFTIRDP---
--------------------------------------------------EFQHIL------GSLLRDSIIHHQ-TLV-----DMMNNYHGLIT-YPVAV
GYMTGAGGIG-LGLL----------------------------------------------------------------------------SILR-----
----------------------------------------ALQK-------------------------------------------R------------
----------------------------------------------------------------------------------------------------
--------------------------------------------
>AlucOR73                       
----------------------------------------------------------------------------------------------------
----------------------------------------------------MNTEVTE-----RFEYASKAYWGALGFTGLD-----------------
----------------------------------------------------------------------------------------------------
-------------------------------------------------------------------------------------------------AFL
YEKPPKHNVLRWYAFRI-------------------------------------IYIYFVFV----HYPIFITMQFWGIVTAESHTLM------QISFDI
-------------SLMGYNIQNIIK-LL------IWMIRIKT---VRSLRLNFSK---------------------------------------------
---------------FNVNKYRPKLSSWIIKRDAENALKFTG-----------------RCYWISYANLLFWVVLPTATAIINY----------------
------------------------STYLAG----------------YADWQENDFPRYSNTRFP--------FDLSQHRS---------------QV-IV
SFL---EVIL--------FTLGFM--SFQSMDMFFSVIIRMAQA-QFSVLN--------------------------SALFALDGELDKFWGTEVP----
--------------------------------------------------VNDCKP------PMKIHLIVQDHQ-RMI-----RYGVRLRKFLS-PILGL
ETLNCITIICNMTIV------------ASSQVSGG----GEFLEVAL--AAFASSLVVITCLVV----------FFT-----FTSMTG----QLK-DAEE
S--------VFYAMYSS-KW---YERDV------------SHRK--------------S-IILMQKQAMTSR---------------R--IKM---FGLG
D-------------------------------M--GRSTF-ID-----GLR---MVYTYYNF--MQRFK-------------------------------
--------------------------------------------
>AlucOR74                       
----------------------------------------------------------------------------------------------------
------------------------------------------------------MVEDL-----TVKDLTGIYLLPHSVAYM------------------
----------------------------------------------------------------------------------------------------
-------------------------------------------------------------------------------------------------HFT
GHWIGAVPGPTPFRVK--------------------------------------MYRAFGGT-FTWLIVIATAIASLNGMLHGSGMSD-------ISMNL
-------------IIISTSISSLHK-YS------VFIHQEQG---LGRLGRWMKR---------------------------------------------
----------------ANEQNKISKNPDTTTDRILKKSLVSF-----------------YYSGIVAASLLLVKIVV------------------------
--------------------------------------------------------------------------------------------------TG
YTY-------------------------------------------------------------------------------------------------
--------------------------------------------------------------NALIPGLDQRYQ---------PLILIFMEAFSFSSLSL
EVIMDALILM-NSLF-----------------------------------------------------------VFR--------------RELM-KNVD
E--------WRKMNYKS-------DNPQ------------QFRQ----------------QLKTNVQNHVEL------------------------LTIF
Q----------------------------------DVKNYCNS-----MFG-----YQVFAI--VF----------------------------------
--------------------------------------------
>AlucOR75                       
----------------------------------------------------------------------------------------------------
------------------------------------------------------MDILH-----YSDQTGFKFIPVYD----------------------
----------------------------------------------------------------------------------------------------
-------------------------------------------------------------------------------------------------HML
RSIGVHSERGETQATA--------IKRY--------------------------FGNFLILV----AIVQGWSSAVAAYDSLKEEDFR-------AVTNV
-------------MSYLSVQLSSFS---------KFHIARTH----MEVTHRLGN-------------------WIVE----------------------
---------------AKKNRPRDMKQP---QLEFLVLKVNPA------------------FFYFGLFATFFWCSVP---LTNNL----------------
------------------------QA------------------------------FIPTQ-YP-------FLDKQTSNS---------------IS-FP
LIQ---VPLY--------IFFTVT--ITYTATSLLHFLAIFTT--EVK-LL----------S---KK-----W----EQVFYDK----------------
--------------------------------------------------RRPDNY------MELMKDCIQQHI-KLL-----DVMKDLNIIHD-SMFAF
QVFIFIVHFV-SFNF------------CLVMT-SG-------SNALS--SVG----PLTMSSLM-----E----FGL-----LC-WMG---EEIT-DALQ
Q--------FHRSLYMT-NW---YEASL------------EDKK---N----------M-IVVLEVLKKRHA------------------LTG---TKVF
V-------------------------------A--SLETF-VE-----AAR---QAFSAYTL--MKGLTTTE----------------------------
--------------------------------------------
>AlucOR78                       
----------------------------------------------------------------------------------------------------
---------------------------------------------------MSQRPDPE-----GPPSKRTYLSKGLKLKSS------------------
----------------------------------------------------------------------------------------------------
-------------------------------------------------------------------------------------------------VRL
DAWRHIGYRLLLLGMTPENFMEKFSVRHA-------------------------LVYLIFFL----THSLYSAHELTVALFFSRSLLE-------RVTHG
-------------YILTYIFTFNLQ-WY------YMLRHVGN---FHRHEMSLEN--------------------FAS----------------------
---------------TQAHLDFAEEVF---NKNINAFLKYLF-----------------ISMLWWATNTTTHVFGP---LVETV----------------
------------------------LMYVRS-----------------------GDFKLATV-LP-------QVFSLPMWA---------------QV-IM
YIH---NATA--------TILLFV--YCLASYLVLGTRVLKVKT-QCD-IL----------N---------------EALRRD-----------------
--------------------------------------------------YDEESN---------IRSYIKDHI-NII-----KSAKLLNGHMQ-MLNGI
IFTACYLEFA-TQMF------------ALTLF-EP-----SGAYFFA--LAF----DLMSIMLI----------LVM-----QC-WFA---SIVT-ISLQ
S--------VTDAVYET-NW---YRRD-------------KDNS--------------LNVLMMLQMAQQDY------------------IQR---IWFK
S-------------------------------FKIERAAI-LN-----LIR---SSYAVYTA--LLIFQE------------------------------
--------------------------------------------
>AlucOR79                       
----------------------------------------------------------------------------------------------------
------------------------------------------------------MTVVQ-----TNKRTAMTDVHHYHSLLLTML---------------
----------------------------------------------------------------------------------------------------
-------------------------------------------------------------------------------------------------EIA
AVFKKREGSIFSPTGFKM------------------------------------FRVANLIV----CFLFVTSCARYVFHEKGAQFFT------------
-------------VAIGTGSIEFCIINM------ILVSKSDI---IDRMLATSAK---------------------IF----------------------
---------------YQLPQNEETRDV---LETYRTKGYTFM----------------RAFGMLIGVNEVLGLIKP---FWMAR----------------
------------------------LTGQLG-------------------------LPFDIS-CL-----------GIPTV------------------PC
WIF---QIIC--------TSHLIV---TVAFHVIIVKTLMYLTW-GHSIVI--------------------------TKIMNRRPV--------------
--------------------------------------------------HDDEEN---------DRKIIELYC-DFS-----RFSTSFSSLFG-LTTFI
EVTFTSTRCC-FLIY------------HAIKSLSN----NDMEQAIV--SVT----ALIASIAI----------SYV-----MC-SCG---EDLV-EINQ
M--------MRDGFYNS-KW---YESSP------------QSRR--------------R-MLPMLVLSRVPI---------------R--FQY---RYYM
Y-------------------------------F--NYEIL-MK-----IMH---STYSLSAA--LIQFL-------------------------------
--------------------------------------------
>AlucOR80                       
----------------------------------------------------------------------------------------------------
------------------------------------------------------MVVEV-----NSRTYYGIEVVYF-----------------------
----------------------------------------------------------------------------------------------------
-------------------------------------------------------------------------------------------------KFI
GFWQFLTNGLGKDKLV--------------------------------------ISSIVYGL----MFTFFIIVQILDMFIKDYDFSI-------FSEKL
-------------SVNLTCFESVIK-IG------YYCFKRSS---LLELLPLYRL-------------------DLLL----------------------
---------------SAKHSPVISTEI---LMANRRFVNGAT----------------KSFVVMIFSTVGIWNCLP---LLKCF----------------
------------------------TSGGCS-----------------------TLQIMPTW-YP--------GDVSYVPL---------------NL-FV
YIF---EFFI--------MIYCAA--LLYNVNCFFSSLALTASA-QFE-LL--------------SNNFANIESNAERRIEDHASSTDED----------
--------------------------------------------------TKKATM------YVLLRECLIDHQ-TLL-----GILQKMEDVFN-PMFLF
QMLTSTFTIC-LVLF------------QLNFHTAS----GDDLPIAMACKFV---MYLVFGSME----------LLV-----YS-WGG---QIIY-NKSE
E--------IYWSLQKC-GW---EVGCD------------KFKT--------------N-VQIALQRSQFPV---------------T--LTA---GKFY
V-------------------------------V--NLASF-SQ-----VIK---ASYSYFTF--LHGSISNEE---------------------------
--------------------------------------------
>AlucOR81                       
----------------------------------------------------------------------------------------------------
-------------------------------------------------MGSFYQGITS-----PSENALKKLQISADTY--------------------
----------------------------------------------------------------------------------------------------
-------------------------------------------------------------------------------------------------VEN
GFFIARFSGMYRWSLL--------------------------------------YSISYFSC----MTFGIVAAVGYILNVSTTDEWD-------KFLEN
-------------IHITLLIVNMEAQGV------AYHYDQNG---YIEIWRAIDK-------------------GFFD----------------------
---------------YEGTLDEETDEEIAIMKSELRNFKKVF--------------QHNYTMLMCITTVLQFSKKP---ITRYL----------------
------------------------IGGGTV----------------DGKNNLIWEAPFGLY-FP---------FADYWIP---------------YL-LG
LFL---GNAC--------GLLILI--TALGSVLQYIYMSEALIQ-EFA-VV----------KKTMSK-----CIERAEQIYRNRSNSNQVEHQQW-----
--------------------------------------------------TMDDCI------IHCINQSVKHHQ-ITL-----RMMNVFKKLMY-FSLFA
IIFDGGLILC-ISSY-------------ILINDEV-----GITFRLP--MPC----VIAVEASL----------ALV-----FC-YYG---GKLT-DANT
D--------VGNGIYECKRW---MDHSK------------ILCP--------------Y-ALIVKSYCNVPN---------------E--LSA---AGFT
N-------------------------------V--DVRTW-GN-----LLS---TAYSYIGF--LLST--------------------------------
--------------------------------------------
>AlucOR83                       
----------------------------------------------------------------------------------------------------
-------------------------------------------------MMGEWWKDLK-----LPAGRHPESAPTLKKIYD------------------
----------------------------------------------------------------------------------------------------
-------------------------------------------------------------------------------------------------DYI
RRFDHLKMFKPIFCDT--------------------------QFKWHTLLA---YFGLFLHN----TFIGFSYLVTCILNMDDISQAS-------FPANL
-------------VIIHLIVLAILYQLV------RLSWTENVTI-IDNLVTIVKG-------------------REEY----------------------
---------------CKYTGTQYDVYL---INRRSKILRRVT-----------------QVFTYVFGFQISWLILP---VINSV----------------
------------------------FGEKRV--------------PNEVSNGVAVTLGVPIW-TP--------LDADHSWF---------------YY-CI
VCS---MQLF--------FFGSSG--LFIGLGVFYNMMSQMSILDEMK-LL----------IRSVGE-----LDSRTSRLLTDKYPKLSIDKYSE-----
--------------------------------------------------KYDKCY------FQCLRDNIIHHS-FIQ-----RTFSEYQSLVS-VTLAI
PFFFSSIIIA-LFFA------------DITSG-SL-----TLVELSI--EVI----HMCMNIFL----------MAM-----MC-YFG---QLIT-LKNE
E---------------------------------------------------------------------------------------------------
----------------------------------------------------------------------------------------------------
--------------------------------------------
>AlucOR84                       
----------------------------------------------------------------------------------------------------
------------------------------------------------------MYYSP-----WMANNCIMDTQEYKTARKK-----------------
----------------------------------------------------------------------------------------------------
-------------------------------------------------------------------------------------------------DYW
YLFEMSGMILDWRPGF--------YIIN--------------------------LAYVVVMV----INAVYTCACLIASIFKVDDLID-------VCQYL
-------------NFVGLLFVSLSV-LA------SLNFQRER---TLETCAIGST-------------------EFFD----------------------
---------------YGVSFSRSEEIEQYRKEGRRRMKILFM-----------------VIPPWLTIIALSLMMSG---PIDAA----------------
------------------------FSYPKI--------------NATYVNGIYQMAPLKMY-YL--------HPIDNEFI---------------RW-LT
VLS---QAAC--------SGNTAL--VIGCADLIMFNAGQNVII-QLE-IL----------NLAVLD-----TDKRASKLYELKFGREPPSDPV------
--------------------------------------------------DKTNDRPLMNIYGFCLKQIVDHHK-IIL-----RRAEVYHKIVN-WPCGI
VVVNGSIVVA-MSLL------------SIMQG-GG-----KPSVLVL--SFF----LIIAEVAS----------IFM-----VC-EIG---QSIT-SQCE
R--------LFDSMYAF-KW---MDCSV------------EVNR--------------A-INIMKCRFRKPI---------------I--MTA---GSLT
P-------------------------------I--NRDTF-GT-----MMN---TAYSYINL--VAASGKEDAD--------------------------
--------------------------------------------
>AlucOR85                       
----------------------------------------------------------------------------------------------------
------------------------------------------------------MSKAK-----KSAVGTSSYKELEGLERAE-----------------
----------------------------------------------------------------------------------------------------
-------------------------------------------------------------------------------------------------ALK
KGYDENGGAYIRLGGQYVVSRSEIWRPV--------------------------LFYADTAL----AMFELVTASYFSVLQGDMEAAS-------ECFHF
-------------IQMIFNMMVISA---------NLQYYRKN---IDELFTAIGA----------------GFFDYGD----------------------
---------------TIDPQTKEKMDKHMMDMRANKKFRFKV-----------------FVLVVWVLGGCMFIKVI---VAHFR----------------
------------------------FGDTID----------------GEGGSVSRKHIVAIW-LP---------GIDEWPS---------------YI-AM
VVA---AYLC--------QVLIMN--SIWGFVLPVICFAEELNA-QLH-IV----------GIGLRH-----TTARARHILYRKYGEQKSGNLKF-----
--------------------------------------------------KYEESL------REALKSSVQHHN-VIL-----EACKCASTLLN-LPLMT
VMFGTAVLLC-MSGF------------VMVED-SV-----PIIANII--SLL----FIGGEVIY----------AYL-----FC-YYG---EMIT-ATSL
E--------IGDELYND-DW---WEGRD------------VFRP--------------YMAMISLR-SNRPI---------------K--LSA---GGFT
D-------------------------------V--NNAAF-SN-----IIS---TSYSYFNL--MFTSKS------------------------------
--------------------------------------------
>AlucOR86                       
----------------------------------------------------------------------------------------------------
------------------------------------------------MWLREWFKNRS-----SKTASKEKQVVPVNIDGT------------------
----------------------------------------------------------------------------------------------------
-------------------------------------------------------------------------------------------------PDF
ASFATCLSYQKFVGLY--------LDGS--------------------------VINYLKIS----IPILFLTTGCISFAMADILNYK-------NKNII
-------------WLIENGHWCIVY-IAAIFWDTQMGIKSPL---LLRMSRSVKS-------------------GVYK----------------------
---------------YAKYDTINREDL---EKTNSQVVTTSR-----------------FCVFVYVVAVLATLVKP---TILEE----------------
------------------------YDPYRH--------------------------FFNGW-FP--------FEVNSLWR---------------VS-IV
RVY---ELGC--------AWSAAS--GVCTFFVTFMAYSYHIEA-HLKLLI--------------QK-----I----EKVFDPESSEY------------
--------------------------------------------------DYIPQL------DKKIRECLGHHR-EIL-----RVFNDFSEFCD-PTIGC
ATLMATFMVC-TLLY-------------LMTN-PD-----FDVSVIV--TFS----GVVAPEFS----------LLI-----SFRLRG---QRIT-DLSN
K--------INEAIYKL-KW---LDQDV------------KVQK---N------------VLMWLRLTSKPL---------------E--LKS---FGYR
N-------------------------------V--SNSGI-KE-----VLQ---TSYTFFNM--LKAST-------------------------------
--------------------------------------------
>AlucOR87                       
----------------------------------------------------------------------------------------------------
--------------------------------------------------MWKCWKKSS-----APPPSLKDEAWKWPHESMM-----------------
----------------------------------------------------------------------------------------------------
-------------------------------------------------------------------------------------------------NWF
GWWAEELERPLVVKL---------------------------------------LQVMRAILIPSHLIFYGSLLYQTSNEFRQGTIIS-------TVKSA
-------------FVSGPSTVACFK-LY------VIVRHRKS---LKEITNSMDV---------------------MM----------------------
---------------KGILSRHIPEDLEKEMRSRWTGCRKLY----------------KCCVYFGCSVTTHASVTP---LLQTI----------------
------------------------AGALLT----------------------DDPLPFDSW--P-------------------------------YFLMG
YYF---WALN--------TFCIGH--VLYMFDATWFAMADNLQI-HFA-VL--------------------------KNYLENL----------------
--------------------------------------------------DLTKRS------DVDLNLCLKNHM-ELI-----RLCRIFRRISR-TVIVT
TRMCSMLLLC-AGTF------------VLTSAGDE----FTSNDRGN--LLS----TLIYIAAV----------FFN-----YC-RCA---DNIA-HQLD
E--------LTTDCYSA-QW---VNAEK------------SQKT--------------SILNMMTITRMEPK---------------F--------CGIA
S-------------------------------I--DLDTF-VN-----VMR---GVYSYYNF--LTAVDVGDESETSRTEVNEPL---------------
--------------------------------------------
>AlucOR88                       
----------------------------------------------------------------------------------------------------
------------------------------------------------------MSFLM-----KFIDSLAENEDDALWD--------------------
----------------------------------------------------------------------------------------------------
-------------------------------------------------------------------------------------------------QLH
KFYGPILEIAFIFPSW--------------------------RRSKLPISL---AVMSFYAF----IFPVHIWLLTVGIQCVRDDFNL-------ASLEF
-------------HYWLIFMFSLVA-LL------MMNGNRNF---MISFHRTLTS-------------------DVGK----------------------
---------------YRAGRIYDEKRPLEWEHNKKKQLLKFL-----------------SLPTLVLVLAGFSLLVP---YLQKM----------------
------------------------DGTVEY-----------------NERGANMKLPIPAW-YP--------FPTHEGIL---------------SL-LA
VLG---QFMA--------AGGLAT--TVATLDIVVFRLTQSLLF-EYQ-VL----------RYALET-----LMPRAKRLYTLKYPAEDMRKLRTNDE--
--------------------------------------------------AFQRCI------GKCLEDCVIHHQ-DII-----KLIKDYKTLVK-WPGFM
AYGFGTGVIG-LSLV------------NMLSAKEQ-----GRYEDIV--LFF----LLALAEVL-----N----MFM-----LS-TFG---ESIT-TESK
E--------LREQLYFI-DW---HLLNT------------SNRK--------------L-VLNFQIGVTHPV---------------I--IKV---GGLV
N-------------------------------V--SLDTF-SS-----IMN---TSYSFFNL--MNAQ--------------------------------
--------------------------------------------
>AlucOR89                       
----------------------------------------------------------------------------------------------------
------------------------------------------------------MAFGL-----EQMDCLTKEEIGIKAHFM------------------
----------------------------------------------------------------------------------------------------
-------------------------------------------------------------------------------------------------RLM
NLSGTFSRRKQTRLRS--------------------------------AII---WSVIYVPI----ILTLVATCIHFRKNFDLSSYAL------------
-------------HHAALITIGFIVNVM------TVCMYWKE---FHDIMDGSTM-------------------SYNY----------------------
---------------DSGLVKNFAQQT---IHERFKLSGLLV-------------------KLVSYGSVGVIIEVQ---IFFAI----------------
------------------------EAFYLQ----------------------TYKTIFPMY-VP--------MDLDDPFV---------------FT-SV
VIW---QELV--------VIYTTY--LPLMLAVLYYNAWSHLDI-EIK-IL----------TFAVAN-----I----QRIVEEESQNFRHEGIHRE----
--------------------------------------------------TLEAAL------YETYSYHFAKHHAHIT-----SYFELFSKCVK-LITLL
LFTMGPVCLV-TVGL------------SLLSD-NI-------GIRLK--LFW----FLVIQLIM----------TYA-----IC-WIG---QYIA-DVST
G--------ISEVLVTA-PW---WLMPK------------SCRS--------------TFLLIMTR-CRKPL---------------Q--MTT--DYGVP
A----------------------------------NMESF-MD-----LLK---GVYQIISV--VIQMRDG-----------------------------
--------------------------------------------
>AlucOR90                       
----------------------------------------------------------------------------------------------------
-----------------------------------------------MVASTSKNRKIK-----NEQAVRGFTRSEEKQIED------------------
----------------------------------------------------------------------------------------------------
-------------------------------------------------------------------------------------------------HLF
SIFNILPIIGGIFGYH--------QSPK--------------WSA---LTY---TLNIGMYT----SVSLTALNLLYCSYLLRDNLSQ-------VTMAF
-------------HCFLISCVVMTA-SI------SLTLQRNK---LIEFLLKLQF-------------------RGPL----------------------
---------------AEYHDSDYFQALE--GKTRQRIFRMLV-----------------IFLSCYGACGLIAVIFP---FVDLY----------------
------------------------LKNADQ--------------VTNVPEIYWKGLPFAVW-WP-------YDVHNSTSA---------------WI-LC
FLS--QGIWA--------LFAPVI----VTTAVVLCFYGAELILNHFKLLI--------------FS-----V----KNLDQRTKAMYERKYKENSRTQL
EN------------------------------------------------VYEDCF------YECIVQNVKHHH-IIL-----KIVEEFLALAN-YAIAV
PFFGGALLLG-LAGM------------NLLSTDDL-----RIGPKIF--CAS----VGATEATN----------MFL-----LC-VYG---EKFQ-HEGE
E--------LFNSIICT-RW---YKRSM------------KCRK--------------A-LMIMQCGSFRPP---------------K--ITA---ARMI
E-------------------------------L--NMATF-SN-----LVN---SAYSIFNLNSVASATEDK----------------------------
--------------------------------------------
>AlucOR93                       
----------------------------------------------------------------------------------------------------
------------------------------------------------------MTLKS-----YIKKTLKWEEPLGLTTMIA-----------------
----------------------------------------------------------------------------------------------------
-------------------------------------------------------------------------------------------------VIS
GAWNTMAPPQSIQR----------------------------------FIY---WQSWFQTS----TYVLFMMSAGINIFVSTDFFGE-------CLESL
-------------HFLVTAFHVFIK-YM------TMRFRERD---FLELFDDIKR-------------------VWSG----------------------
---------------YRIHNEKFLSST---LASVNRTTVIIS--------------------VCIINVMFVNIGAA---VLKNI----------------
------------------------LEPDKI------------------------HFPIQIW-IP----------SFCRDS---------------FM-YG
TIA---QVVL--------FSWPLF--IVAQSTTFLNSISVHVEALGLS-LA--------------------------KDIGRQK----------------
--------------------------------------------------VWKGDS---------ARRFYKKHQ-EVI-----SIVSRVNALMA-GNWGF
EMLCSSLQLT-LPAY------------RTLRA-LK-------RNEIE--VFN-HAVILSLNFMV----------IYI-----IF-GSG---NRIL-SMGE
E--------INDRLYES-DW---YKLPV------------KEKK---N----------V-LFMLFR-ATKPV---------------E--YRY----KMI
H-------------------------------F--DLPGF-MK-----VVN---TVFSYMAL--LRFLDGGNDGGNGGLL--------------------
--------------------------------------------
>AlucOR94                       
----------------------------------------------------------------------------------------------------
------------------------------------------------------MSNQD-----DVGDDVSVRRIPRSAQKRPQITV-------------
----------------------------------------------------------------------------------------------------
-------------------------------------------------------------------------------------------------KNE
KEFDGGCTDYRKYIFCRLMYIDDGLVSRGL------------------------TLPLIIIM----VHTVTMEVCSFLSIFGSSQIKD-------GLDCV
-------------RSFLLGNLVTMV-LF------NEFANRRR---LGRLHVFLDK-------------------SMRT----------------------
---------------LRTGLPEEEEILKRARDQASSNLKMYI-------------------IIFSNNIAPMVFAQP---LGEWF----------------
------------------------AGRSWK------------------------RLPIPWS-FP---------PSDTDLA---------------FL-LI
FLF---QFIG--------VIMAN---FLAMVFMSFSSITIQITA-LFDVLL--------------LS-----L----RHIETRAALRSKLEGT-------
--------------------------------------------------DYRQSL------YNSLREDITFYE-QLV-----REVGSATPHLR-NTFLA
FSATVPMIMA-CEAY------------PIMLG-NF-----AIADLVK--SSV----FLAIQFLC----------WAQ-----TC-MRL---ETMT-DQHA
A--------VFQALYNT-PW---YEADL------------KYRK--------------LIFMSLTYAAPSKY------------------IKARLSNEIT
A----------------------------------TTATF-YS-----FVV---SSFNWLNL--IRKMS-------------------------------
--------------------------------------------
>AlucOR96                       
----------------------------------------------------------------------------------------------------
------------------------------------------------------MAKLF-----GFHIINADSRKCL-----------------------
----------------------------------------------------------------------------------------------------
-------------------------------------------------------------------------------------------------SYR
MSFPMT------------------------------------------------TLLMAFNL----CMLSGNAIGCLIAALLDSNFDR-------RLMNV
-------------KGMMLLIMIILLAIN------ESFISRNR---VNRILDYINR-------------------IKSI----------------------
---------------TRYGFKEEEDIMNKAIDDCYKSTKYST-------------------TFFFTNSMLMVTLPP---TMAII----------------
------------------------TGESWK------------------------QLPYPWV-IT----------QTNDWL---------------YY-SS
LVL---QVVA--------TALCHG----VGAAGFSLLTTMKPLAAAFDKVI-----------------------LGINRIEERAARKMSEEGI-------
--------------------------------------------------TYQESM------LSCLKESIAHHQ-EIV-----DELLMEKPHLE-IMFFA
QVTFISIVMA-CEAY------------PIIMGIVD----VSGLIRGV---------LFLFIQVM------------------CCGFLNLEFDTIA-NKNV
E--------VSEALYGT-PW---YALGV------------EYRH--------------V-VLNSMTFSQNPI---------------W--ICG---MGFF
G-------------------------------LRASRATF-YS-----AMV---SACNMLNM--FRKFA-------------------------------
--------------------------------------------
>AlucOR97                       
----------------------------------------------------------------------------------------------------
---------------------------------------------------MVKLFDEL-----AEQEDEELMGVYEKLYGPAL----------------
----------------------------------------------------------------------------------------------------
-------------------------------------------------------------------------------------------------QLS
LLFPSWKRENLYKTFG--------------------------------------IILVYTVT-----LLVHFYVLSVSVVMLRDDFEA-------ACLAF
-------------HYWLIFVMVFLS-LA------LINMDRRT---FSFAHRCLAR-------------------DMGN----------------------
---------------YAAGRIYSESKPLALEARKKKELFRFL-----------------VLPGMVVILAAALLVVP---YLKKI----------------
------------------------NNPPHY-----------------NAYGVNMNLPLATH-YP--------FPTDHGIL---------------HG-VV
VLG---QLSA--------AFSLAV--IVVSLELLLFRVSQAIIF-EFK-IL----------QYALET-----LFERSERLFFQLHPDYYGKLSHMNS---
--------------------------------------------------NYQKCI------TRCIQDCVKHHY-KIQ-----ELLQAYEYVLK-WPAAL
GYGIGTGVIG-LGLV------------TLLMAKEK----GNLENVVI--FSL----LIVAEVLN----------MYI-----VS-VFG---EDIT-TESA
A--------VRDELYFI-EW---YKLNI------------PNRR--------------M-MLNFQVGITNPV---------------I--VKA---GGLV
A-------------------------------L--CMDTF-SS-----IMN---TSYSFFNLMNANPLDGNK----------------------------
--------------------------------------------
>AlucOR99                       
----------------------------------------------------------------------------------------------------
------------------------------------------------------METKE----------DEYMKPLVQLL--------------------
----------------------------------------------------------------------------------------------------
-------------------------------------------------------------------------------------------------KFG
GFWFDFSGHKHAMALK--------------------------------------WCNIARNV----IAFSVWAYQMAYFMGGVSYLLT-------EAGVF
-------------VPICFDEGAVAV---------IVLCNQST---IRETIRIYRK---------------------RF----------------------
---------------EVFGSTPWAKNI---IDSEMNKFNRIF----------------QLPKLMLSVFFLFYSVVP---LVYDA----------------
------------------------VLAYSG------------------KSPYVVPLPLNFL-LE--------TPMQRTPA---------------FY-MT
IYL---SYLY--------FMIIVP--RFIAFEALMMYIVAFVVI-DVKILV--------------QK-----M----KNLSEKDDGSLF-----------
--------------------------------------------------LQEEWN---------LKDVIDHHS-TVV-----RVVEEHFWLVG-LAMMV
QNLTFSISSC-LVIY------------LTKTS--F-----NNGDIVL--ALF-CGNFVVLLMIL----------NLM-----FN-GAG---VLIE-NQGE
M--------VLTAIYDT-EW---YKQPP------------KVRK--------------E-INAMLRQGLHVL---------------K--ISY---WSNT
V----------------------------------NFETA-MV-----VLN---RAYSFFTL--INTGE-------------------------------
--------------------------------------------
>AlucOR100                      
----------------------------------------------------------------------------------------------------
------------------------------------------------------MESVA-----MGEGEKRKTNRSEGCVDYR-----------------
----------------------------------------------------------------------------------------------------
-------------------------------------------------------------------------------------------------KFV
FCRLMRTDDGLVKRGI--------------------------------------TGSLLIIM----VTTVAMETCSFVSIFMSKQLQS-------CLDCV
-------------RSFLLGNLVTMV-LF------NEFANRKR---LARLHDFLNS-------------------SMSS----------------------
---------------PRTDLPEAQEILNKAREEASSSLRMYI-------------------IIFSGNIAPMILAQP---LAEWI----------------
------------------------SGHSWK------------------------KLPIPWA-FP-------PSDSDVKFG------------------LV
FTF---QCIG--------VCIANC---LGMVFMSFSSITIQMTA-MFDVLL--------------LS-----L----RRIENRATIRTQREEM-------
--------------------------------------------------DYKTSL------LYCLREDVIFYQ-QLV-----REMTSATPHLR-NTFLA
FSATVPMIMA-CEAY------------PIISG-NF-----TIGDLIR--SFV----FLAIQFTC----------WAQ-----TC-TKL---ETMT-DQHE
A--------VFREIYQT-PW---SDSGP------------VYKR--------------L-VYTTLLFSTQPK---------------H--IKARLSNEIS
A----------------------------------TTSTF-YS-----FVV---SSFNWLSI--IRKMN-------------------------------
--------------------------------------------
>AlucOR101                      
----------------------------------------------------------------------------------------------------
---------------------------------------------------------------------MWDMRQLRMM---------------------
----------------------------------------------------------------------------------------------------
-------------------------------------------------------------------------------------------------NLW
GWWPKMIKDPKKRKIM--------------------------------RVY---GYCSFGLD----SITMIAEIISLYLAVVNGSFRG-------AIINI
-------------VTTTLGTMAAQK-IY------TMLVHHEF---ISHICDTLED-------------------LDNR----------------------
---------------AIELMGEECQVT---MKDRERRCLLTF-----------------VFVGSCMFTVCHYNVRP---IIVYF----------------
------------------------LYGERT-------------------------IAMDMW-TP-------WDEQTSETG---------------WI-VV
LIY---EWIH--------IFAAMY--GMTVFDSLFLSIFEMILA-EFD-VL----------K---IA-----L----RKINFAA----------------
--------------------------------------------------EKKEVT---------LEFCIKFHQ-DLL-----LLVARINEFLI-PIQTI
QCVMFTFTIC-FSGF------------ELLSL-SD-----GSLNKMA--NLV----EVVGAATY-----I----TFG-----YC-YQC---HCIT-EECE
E--------VVRAACDN-NW---YEGSV------------EDQK---K----------L-LIILER-AKNPI---------------S-------FGNII
K-------------------------------F--DLGCF-IA-----IFK---TAFSYYQV--LQAFDI------------------------------
--------------------------------------------
>AlucOR103                      
----------------------------------------------------------------------------------------------------
------------------------------------------------------MGTST-----LGARPTMRPNRNLFSLS-------------------
----------------------------------------------------------------------------------------------------
-------------------------------------------------------------------------------------------------LLL
MKIQGLETPSHATLKL--------------------------------VSF---VWKYWMLY----TALHFVMVCLLGVTIGDNPYYL-------KLETC
-------------SGMIAGMSMVYR-HF------VLAFNRKE---VHRLMDRINA---------------------------------------------
------------------LVDDVVSVY---GEETIAPREKMC-----------------CGIMILSTCVVSFTTIP---AYAYS----------------
------------------------YLKFYT--------------------DGEVTAPYEVY-MP--------FERDAAHI---------------HH-VV
IF----QMLS--------FLDQAI--TLIVSNTFIGTIVVIVSG-----VT--------------------------EKIAKRYK---------------
--------------------------------------------------EINRNN------FHTLKVTTNWHS-EII-----KIVEDTNALLG-SAIMV
DCLLSVVHIS-VSGY------------LLVKVGFE-----SGTNLHK--YIF----LNLLCVTI----------PSY-----FC-LCG---HIIS-VGRD
K--------LHEAVYQN-EW---YELTP------------SDRK--------------T-LILPTWMADKGL---------------S--LHF---KKAV
E-------------------------------F--NLPTY-LA-----IIK---QSYSLIAM--LKLMDG------------------------------
--------------------------------------------
>AlucOR105                      
----------------------------------------------------------------------------------------------------
------------------------------------------------------MGFFT-----SVDMTDVQRLRVVEDSKR------------------
----------------------------------------------------------------------------------------------------
--------------------------------------------------------------------------------------------RSGLSDLI
GRCGGYRGPLYNEHYS--------KNIL--------------FRI---YVH---LTDLAVWI----NYITMIAAAMKSQSVLEFAMVG------------
-------------FPISAESLSLFL-SY------YSGYKNAE---MTEVLLGFDD-------------------CFDD----------------------
---------------DPYPQHLEMEIR---KSADYYHHFSRS-----------------LLWLQVFTMQIYCFLFP---VTNEL----------------
------------------------MHDFFR----------------------PRALPLPSL-YP-------CDWKESRSC---------------FI-MI
IFI---HFLG--------ATYVNW--KIIGFGEVFFSMVSRQVA-LFR-HL----------N---HN-----L----NQILTSVHVSTDGTVIYRVDKE-
--------------------------------------------------IDHIYI------KSALRKWIKHHQ-NVM-----TQYDRLQTLYS-WPLFV
HFGLVSGALC-CSAY------------ATSDE-TL-----DFDANLL---CG----GFLVGQML-----E----LFY-----LC-RMG---DWIT-IETN
E--------LTLALTGSYTF---VLDRI------------ESQM--------------L-RIILSR-VHRPS---------------V--MRA---VGLY
P-------------------------------L--NTSTL-KM-----LIQ---STYSYYTM--LKKVNRG-----------------------------
--------------------------------------------
>AlucOR106                      
----------------------------------------------------------------------------------------------------
------------------------------------------------------MKEKD-----HSKRKDMLSVDYRKYM--------------------
----------------------------------------------------------------------------------------------------
-------------------------------------------------------------------------------------------------YCK
LIWIDDGLADRGLTTPL-------------------------------------LFIMIWMV----FMVFFGLVSFVMSTQNKVRLDN------------
-------------LRSFLLESMVTMSIF------NEYMSRKS---LARLHHFMDE-------------------SMKT----------------------
---------------PRTGLPKEEEIL---KDAKSLAKKHLT----------------AYTVIFTFNLAAMILSQP---VAEWI----------------
------------------------QGNSWK------------------------KLPYPWV-IP---------PSHNEFL---------------FW-IV
FMF---QSIG--------LYFSHC---LGVVIMSFSSITIQITA-LFEVLL--------------LS-----L----SHIEDRAKVMSEREGA-------
--------------------------------------------------DYTTCI------TECLKEDIIHHQ-RLA-----RELISATPHLR-RTFFA
LSVTISMIMA-CEAY------------PLIMG-NF-----TLGELIK--GLL----FLVVQFMC----------WGQ-----MC-TRM---ETMA-DQNT
A--------VFNALYGT-PW---YDSGV------------KYKK--------------L-MLTSFTFSREPM---------------Y--IIS---PLFI
E-------------------------------MKATMSTF-YS-----FVV---SSFNILNL--IRKMN-------------------------------
--------------------------------------------
>AlucOR107                      
----------------------------------------------------------------------------------------------------
------------------------------------------------------MEESW-----LVRYYGGGLGQAEYERVRD-----------------
----------------------------------------------------------------------------------------------------
-------------------------------------------------------------------------------------------------FAV
SEFTPLVLFLGIFPPT--------DKMA--------------------LMS---IVVSLSIA----VYAFYIVLFTITCSFATDDFVL-------WSELI
-------------HHTSLMYLGIFIRSV------LILEAKEM---IKLARDYLDG-------------------IYHY----------------------
---------------EEGYVDPIFQQL---QDKSRKLQRKLF----------------MLPLFIVLVTGIALGLKP---LLDDV----------------
------------------------NEVEPH--------------PKLLENGITYRSLIPIF-YP--------FNNENTYQ---------------VL-LM
NGA---LLYF--------AFLVVV--TVIAADLLFIRVSCRISL-EIA-IL----------VESLNL-----IDKRAKRLYARKYGLNKKNESWP-----
--------------------------------------------------LYQDCI------EECIKENVKHHQ-KII-----IFYEQFSAVAA-PAIGG
GFFTCTIVLG-LGMI------------VVNMD-NV-----NISDIIA--FVG----TVFAEMMN----------AFM-----IS-WMS---EKIG-EQNY
E--------LYNAVYNL-KW---FKWRQ------------SNKK--------------L-VITFLDGTRQPL---------------F--LNA---FGMA
T-------------------------------I--NMEAF-GS-----VVN---TAYSFLNL--VNASETLEEKK-------------------------
--------------------------------------------
>ClecOR2like_isoform_X3         
----------------------------------------------------------------------------------------------------
------------------------------------------------------MNENL-----KKLEVIRFIM--------------------------
----------------------------------------------------------------------------------------------------
-------------------------------------------------------------------------------------------------KLS
GQWQEFDSFS--------------------------------------------TVKVFLQR----FRLCVSAAFIGPMAYAQLDWGK------------
---------------------------------------------SKSVYDKLKE----------------------M----------------------
---------------LARRDRQEEIDF---IKERTRLIWFCV----------------KIFGTCSTCFITTFDILP---YFYDF----------------
------------------------YLYTAG-----------------VEKPFMVPLPNTGY-LG--------ENPKRSFY---------------YYFVN
VVT---SLWC--------AKISVV---AFGYESLGYLSISYACA-ELEIIS--------------------------MRIKKWG----------------
--------------------------------------------------ELRKES------GIELRDIIDEHR-QIL--SICRLAHELKELFG-MAMAS
QNVVGALSLT-LYAY------------TIMVELGE-----DVLQVVV-NAFC----LVIVTALI-----S------------AANFMG---QNLQ-DKSM
E--------LFKSLCDV-PW---EEMEP------------AVRK--------------D-LNMMIRQAKRPM---------------V--VDY---RGRS
P-------------------------------L--NLVTL-MG-----IFN---ASYSYFMM--LKSMY-------------------------------
--------------------------------------------
>ClecOR2like_isoform_X2         
----------------------------------------------------------------------------------------------------
------------------------------------------------------MNENL-----KKLEVIRFIM--------------------------
----------------------------------------------------------------------------------------------------
-------------------------------------------------------------------------------------------------KLS
GQWQEFDSFSTVKVFLQR------------------------------------FRLWYMIA----VTPLTFISLFLSGFKESLSKYS------------
-------------LFSVSAAFIGPMAYA------QLDWGKSK-----SVYDKLKE----------------------M----------------------
---------------LARRDRQEEIDF---IKERTRLIWFCV----------------KIFGTCSTCFITTFDILP---YFYDF----------------
------------------------YLYTAG-----------------VEKPFMVPLPNTGY-LG--------ENPKRSFY---------------YYFVN
VVT---SLWC--------AKISVV---AFGYESLGYLSISYACA-ELE-II---------------------S----MRIKKWGELR-------------
--------------------------------------------------KESGIE---------LRDIIDEHR-QIL-----RLAHELKELFG-MAMAS
QNVVGALSLT-LYAY------------TIMVELGE-----DVLQVVVNAFCL----VIVTALIS------------------AANFMG---QNLQ-DKSM
E--------LFKSLCDV-PW---EEMEP------------AVRK--------------D-LNMMIRQAKRPM---------------V--VDY---RGRS
P-------------------------------L--NLVTL-MG-----IFN---ASYSYFMM--LKSMY-------------------------------
--------------------------------------------
>ClecOR2like_isoform_X1         
----------------------------------------------------------------------------------------------------
------------------------------------------------------MNENL----------KKLEVIRFIM---------------------
----------------------------------------------------------------------------------------------------
-------------------------------------------------------------------------------------------------KLS
GQWQEFDSFSTVKVFLQR------------------------------------FRLWYMIA----VTPLTFISLFLSGFKESLSKYS------------
-------------LFSVSAAFIGPMAYA------QLDWGKSK-----SVYDKLKE----------------------M----------------------
---------------LARRDRQEEIDF---IKERTRLIWFCV----------------KIFGTCSTCFITTFDILP---YFYDF----------------
------------------------YLYTAG-----------------VEKPFMVPLPNTGY-LG-------ENPKRSFYY---------------YF-VN
VVT---SLWC--------AKISVV---AFGYESLGYLSISYACA-ELE--I---------------------ISMRIKKWGELRKES-------------
--------------------------------------------------GIE------------LRDIIDEHR-QIL--SICRLAHELKELFG-MAMAS
QNVVGALSLT-LYAY------------TIMVELGE-----DVLQVVV-NAFC----LVIVTAL-----------ISA-----AN-FMG---QNLQ-DKSM
E--------LFKSLCDV-PW---EEMEP------------AVRK--------------D-LNMMIRQAKRPM---------------V--VDY---RGRS
P-------------------------------L--NLVTL-MG-----IFN---ASYSYFMM--LKSMY-------------------------------
--------------------------------------------
>ClecOR2like                    
----------------------------------------------------------------------------------------------------
-------------------------------------------------MAGKEKGEIK-----EKSKVRHYTQCKFYKENYG-----------------
----------------------------------------------------------------------------------------------------
-------------------------------------------------------------------------------------------------RYM
SWGMFLPMSRMQRPLY--------------------------------------FFIGTIHL----PVVFYTCYLILEEEFADFTELI------------
-------------HFGILLILSTTV---------TSFFNSAQ---LENLIWYYES-------------------GLGD----------------------
---------------YGDTIDKVSAKEIKKVKSKFLKRKNFH--------------SLFMYYGLYMASCSLGLLRP---VYEWL----------------
------------------------SGKYDN---------------ISFKDNVDRMLPLSVW-YP--------LDVTSWPV---------------HI-FM
TCL---EYYI--------IVQTTF--LVIGSSIIYISVSEELCA-QIATLK-----------------------ITMKNITRRAKHVGKGV---------
--------------------------------------------------TTKENL------RECLRRCVIHHC-RII-----EWFDMFQKFYS-RPLWL
IMTILTYMIC-LCAF-------------ITTMKAD----LTFSNRVT--SVA----FLVLEVFY----------LLV-----YC-WYG---EEIR-SESG
D--------LHFEIYDS-DW---IDFQV------------DIKN--------------Y-LLIIQQRAYHPL------------------KMY---GGLI
S-------------------------------A--DLNTF-ST-----ICN---TAYSYFNL--LNASQN------------------------------
--------------------------------------------
>ClecOrco                       
----------------------------------------------------------------------------------------------------
------------------------------------------------------MQLTG-----HWLLEYHEENGGIMRLL-------------------
----------------------------------------------------------------------------------------------------
-------------------------------------------------------------------------------------------------RLA
YCW---------------------------------------------------ITTLLILV----QFGFLVCFLILETYDADQMAAA------------
-------------TITTLFFLHSVTKYL------YFALRSKY---FYRTLSAWNQ--------------------VNS----------------------
---------------HPLFAESNARHR---ATALSRMRKLLM-----------------IIGVGTIFSVLAWTTVT---FLDEP----------------
------------------------YRDITD-----------PDDVNSTITVEVPQLMVDAW-YP--------WDARNGMA---------------YF-LT
FIY---QLYW--------LIMSLS--HANLLDILFCSFVIFSCE-QLK-HLKEILQPLMELSAALDS-----VVPNSGDLFRASSTSSNIPLIGNDVNEF
DVRGIYSNQRDFSGFQGGAIPTNGGIGPNGLTK-----------------KQELLV------RSAIKYWVERHK-HVV-----RFVTSIGDCYG-SALLL
HMLTSTVTLT-LLAY------------QATKIEAV-------DVYAS--TVI----GYLLYTLG-----Q----VFV-----FC-IHG---NELI-EESS
S--------VMEAAYSC-HW---YDGSE------------EAKT--------------F-VQIVCQQCQKSL---------------T--VSG---AKFF
T-------------------------------V--SLDLF-AS-----VLG---AVVTYFMV--LVQLK-------------------------------
--------------------------------------------
>ClecOR92a                      
----------------------------------------------------------------------------------------------------
------------------------------------------------------MVS------------EGIVKAKYCYY--------------------
----------------------------------------------------------------------------------------------------
-------------------------------------------------------------------------------------------------SAL
GITGLASYLDGNKPKL--------TTRI--------------------------WTCFFIYV----ILPSVTTAHFYTSLFSETSYAQ-------KFLAM
-------------SLGLDQFQIMTK-SI------FFHNYMSK---MSGLVLDFSS--------------------FAC----------------------
---------------VGHDWERTGTIL---GKRTDEILRLQK-----------------FYNMVLLVCFCSWSLVP---IISSP----------------
------------------------SALFLS------------------RNLEEMSKVLPIV-YP--------FDVNSFPW---------------VQ-II
YVY---EVVS--------TMGILI--HFAGSNLFFVCCVITLCG-MLE-LL----------K---MS---------------------------------
--------------------------------------------------FETSNN------YEDFKQFIKDHQ-RLL-----CMCKEIKHILS-PILAL
QLLISALTIC-FAIY----EI------TMVNETSK-----SGMDQVI--LYS-RKTTYTMVIFI-----E----LLF-----YC-WLS---TELQ-QATL
T--------IRDGVYNS-SW--YLDKQP------------KYKD----------------IVIINARSLRPV---------------S--LTA---LMMN
N-------------------------------L--HLGTS-IE-----VLR---AAYSYYTM--LKQMNR------------------------------
--------------------------------------------
>ClecOR85e                      
----------------------------------------------------------------------------------------------------
----------------------------------------------------------------------------------------------------
----------------------------------------------------------------------------------------------------
------------------------------------------------------------------------------------------------MKYS
GLWK---IINDYRVTG--------KKNI--------------------LLK---IGLLISFL----FPGHYVMFSLSSIFFSEVDFQA-------ATMFV
-------------LNPCSGLQSVLK-VL------VFWFGLHS---QCQILNMMKK-------------------DFLR----------------------
---------------CIPKDKAEEAKE---IMKKIAIRSNYF-----------CI----AGISANAICVLVWNFIP---ILRSQ----------------
------------------------YFREEL------------NIKLDNMETNTPNKILGGG-YP-------FNYTITPWS-----E--CV-----YV-FE
FIV---CAWA--------G---FV--I-SLHECILIQLVMLLWG-HIQ-VI----------N---FV-----L----SNIRRSDFLVKRNLPTRLSKIKE
DDINSSE-------------------------------------------AVNKRM------NDHLLNCVKDHQ-LTM-----KVGDQIRDLYN-FLITA
QLGTGLLIMI-ISVF----HFQ-----YYGTK-DA-------LFTVK---FV----VYLGYCMV-----E----NVL-----YC-YCG---AYLE-AASE
E--------VGMGFYSG-EW---YKGDA------------NFRK--------------IGQMLMVR-SLRPV---------------S--LIA---VQLY
P-------------------------------V--NLTTL-TS-----LLQ---LTYSSSAL--MSRFVNE-----------------------------
--------------------------------------------
>ClecOR85clike                  
----------------------------------------------------------------------------------------------------
-------------------------------------------------MNNVIDPILKYSVAIAGDKKLEVYTLYFSFL--------------------
----------------------------------------------------------------------------------------------------
-------------------------------------------------------------------------------------------------NFL
GFDWKQGGINVPVPAW--------------------------------------VKFKVYPA----SYPIMMLIVSFLIIKLNVEVEPKTEFEMIKMING
-------------FIVSMTFIAAFAKLL------YLRIIKND---ILELLNMSVT---------------------------------------------
---------------VGPISAEKPVVK--------DTIRSCV-----------------LYFILLNANVGTWTVGY---LWLHN----------------
------------------------------------------------------DLPFAAA-FP--------WDESTVVG---------------FS-LS
FNV---DVLC--------AFYCSI--GHTVLDISFPLVVSTMCW-HIQ-RL--------------------------EKLLSTLGKDY------------
--------------------------------------------------FIDRMI---------LDKAVDLHV---------RLLRQVIVCYN-QLIVA
QSVYTVLHSC-ILIY------------AVVKVSNK---VEAALSSVP---------MLSASYAQ----------LYM-----YC-SYG---QLLT-DKTH
T--------LSFAAYNN-EW---YRCPP------------KLRK--------------S-LVLFLEATKRAV---------------H--LKG---FGNI
Q-------------------------------A--SLANY-LH-----SLQ---DSVSYFLV--LKTLTSDENA--------------------------
--------------------------------------------
>ClecOR85blike                  
----------------------------------------------------------------------------------------------------
--------------------------------------------MDFIFKTSNRLIVAL-----SCEGRLRIFTLQRVLLKI------------------
----------------------------------------------------------------------------------------------------
-------------------------------------------------------------------------------------------------LGF
EWWKEGLNFPLPDFMK--------------------------------KWGYQAFWVILMIC----DIVLTLKASVWMAIDNDLKYTI-------KMNGI
-------------IVMMPFVGSLIK-IF------YLRYMQKE---FIELIETCES---------------------------------------------
----------------IGHLDMEEESI-------QSGLRLNF-----------------VYINMLLSTVGIWAIFF------------------------
-------------------------------------------------TIINHEIPVATD-FP--------WSQDVALG---------------QF-FS
LMI---DFYC--------GINCCL--AHSLLDTIFPVSAIVIIA-HLATLR--------------------------KKLAKLGCNK-------------
--------------------------------------------------YQDEVL---------LNESIELHN-KLL-----SMSELLQICYN-EVSVA
QSLYSVMHSC-VLIF------------AVEQV--------PNKFSVLVSSFP----LLLCSYAQ----------LWM-----YC-SFG---QMMT-DEFD
K--------ISFALYNN-RW---YACSI------------SSRK--------------A-LVTFAQACQKKV---------------G--LKG---VGNI
N-------------------------------A--SYSNF-LH-----KIQ---DSVSYYLI--LKTVTSESDGEKN-----------------------
--------------------------------------------
>ClecOR69a_isoform_B_isoform_X2 
----------------------------------------------------------------------------------------------------
------------------------------------------------------MGKEK-----SSILLLKNLL--------------------------
----------------------------------------------------------------------------------------------------
-------------------------------------------------------------------------------------------------TGI
GVLPLTDGHSKWIDR---------------------------------------FMIEVPIP----IIDKLETLLYITASIHIVSNQA------------
----------------------------------ILILKSKA---VKILIEDIEN--------------------LYN----------------------
---------------ILYENENNASILNKWSNRGKRQAYFFI----------------STYIVYTCCNCLMSILHL---LIFNV----------------
------------------------YKSPYS--------------------------IGTLF-VP-----------KDLKA------------------LA
MVF---QVFT--------MFFGTL--IMSIHMSFICIIGTSIAG-GME-VL----------K---------------KELQARST---------------
--------------------------------------------------TDNRDF---------HLFSYKLHS-QII-----NLTARFNKIYG-FPLAI
LTAFCSIQCC-LTTY------------------PL-----ARANVRA-QDFV----LFCTTNVF----------PVA-----IC-ETG---NAVF-TESN
N--------VFLATYDN-YW---YNESP------------KSRK--------------E-LSIMMLVARRPL---------------H--LHF---RHVV
R-------------------------------F--TYETY-LS-----ILQ---TSYSYMAV--LRTMERS-----------------------------
--------------------------------------------
>ClecOR69a_isoform_B_isoform_X1 
----------------------------------------------------------------------------------------------------
------------------------------------------------------MGKEK----------SSILLLKNLL---------------------
----------------------------------------------------------------------------------------------------
-------------------------------------------------------------------------------------------------TGI
GVLPLTDGHSKWIDR---------------------------------------VWTLLCFC----CGSFLLMSSFQFMIEVPIPIID-------KLETL
-------------LYITASIHIVSN-QA------ILILKSKA---VKILIEDIEN-------------------LYNI----------------------
---------------LYENENNASILNKWSNRGKRQAYFFIS-----------------TYIVYTCCNCLMSILHL---LIFNV----------------
------------------------YKSPYS--------------------------IGTLF-VP-----------KDLKA------------------LA
MVF---QVFT--------MFFGTL--IMSIHMSFICIIGTSIAG-GME-VL----------K---------------KELQARST---------------
--------------------------------------------------TDNRDF---------HLFSYKLHS-QII-----NLTARFNKIYG-FPLAI
LTAFCSIQCC-LTTY------------PLARA----------NVRAQ--DFV----LFCTTNVF----------PVA-----IC-ETG---NAVF-TESN
N--------VFLATYDN-YW---YNESP------------KSRK--------------E-LSIMMLVARRPL---------------H--LHF---RHVV
R-------------------------------F--TYETY-LS-----ILQ---TSYSYMAV--LRTMERS-----------------------------
--------------------------------------------
>ClecOR69a_isoform_B            
----------------------------------------------------------------------------------------------------
------------------------------------------------------MKFGR----------YYIERPSNTIYHL------------------
----------------------------------------------------------------------------------------------------
-------------------------------------------------------------------------------------------------YEL
GGMMVSPGSKHPYLVK--------------------------------------FNIVFVGL----GMFYFLTTQLLTLYTKIGDQLV----------IM
-------------QFTISTCQIMFK-HC------MIFVRKKQ---IVDFISDLDV---------------------MW----------------------
---------------EKVEADDVHKKL---FNETIKGRVRYA-----------------NTFMLMCFCVQPYNVLF---WLLTI----------------
------------------------MTKPRE--------------------------EWEDW-IV-------WWNLVDAEH---------------FW-LR
FIV---QIYC--------FEAVMI--SEGVTGSMVTYLCAHISG-YTR-VL--------------------------RHMLESRL---------------
--------------------------------------------------PDNKSQ---------YKETYIFHQ-KII-----KLVRKLNSIYS-VSYFV
EIVTSSLTVA-FRSF----FMV-----KLVAT-NG-----IGGSFAA--ELL-LTILEFFAPYT----------ISM-----SC-------ELIK-SEGE
E--------IIKSAYHN-SW---YEEDP------------STEK---D------------LLILSAFATRPL---------------L--VRY---KTAF
E-------------------------------F--SMEKF-ST-----FVQ---ATYSYIAM--LKNMNF------------------------------
--------------------------------------------
>ClecOR69a_isoform_A            
----------------------------------------------------------------------------------------------------
------------------------------------------------------MGTVK-----TELTFEDLTGFRALPIQMSLV---------------
----------------------------------------------------------------------------------------------------
-------------------------------------------------------------------------------------------------KLI
SLMPNSLNKITKFIID--------------------------------------ILLILYLI--AGTIQTYSIFGGWKEAYNQKHFLK-------VSNSI
-------------NYTVLFIDLLQK-IT------LLRFNTSA---IETLGNWAKK---------------------------------------------
---------------VKIRIGNNETNL-------IKVVKIVN----------------KFHSVTSNIAALFWAFYP---LITGK----------------
-------------------------------------------------------TILPLK-YP-------------------------------FL-SQ
FLS---TISF--------PVEFIIYTGFSTVISYGAAVFLYALA-LFSTEI--------------------------HRLADDWASLTYDS---------
--------------------------------------------------KQPQLY------RQQFKLLVERHV-ELL-----KVLVNIKKLHE-GAFGF
QIIITMLLIF-TGTF------------GIIKLDDD----AVTLIIITTPFGV----LTTSEFFL------------------MC-WIG---VQIT-DGFS
S--------IHQKLYFT-NW---YDTPA------------NDK---------------LSLQIVMEFSKKPI---------------I--LTG---VKIY
T-------------------------------A--SLTTF-GN-----VMK---ETFSLYTV--LKALMG------------------------------
--------------------------------------------
>ClecOR67a_isoform_X2           
----------------------------------------------------------------------------------------------------
------------------------------------------------------MKSEC-----MKFTRLLL----------------------------
----------------------------------------------------------------------------------------------------
-------------------------------------------------------------------------------------------------QIS
GFIPINNSYGYSFSFK--------------------------------------LISLNGKV----AMLVYSFISFMFVVQSDLTESF------------
-------------LAMTIFCMSVQLVLK------AYMTSKNN---FFKMLDEADQ---------------------------------------------
-------------------------------------------------------------------------------LLENV----------------
------------------------LTDQKA----------------------PLKNPYQLW-SP-----------FSSVL------------------LS
YFF---QSYI--------LLMAGI--IETSYLDSIASVSLHITG-CLK-IL----------S---------------HRLSNQSM---------------
--------------------------------------------------FVSKKV---------ERESIKIHS-DVI-----RLVASMNKNYG-AMLTI
EILFASVQAC-LAGY------------QIMVGLEN-----LHSNLLV--FFI----TFIFVWLL----------PSM-----IC-FCG---QEIE-TESE
N--------IHRLLHYN-SW---FQRSP------------ENRK--------------T-VFFQMLMMSKPL---------------K--LHF---RNFI
V-------------------------------F--NVAQL-AG-----VLQ---SAYTVMTM--MRLFFN------------------------------
--------------------------------------------
>ClecOR67a_isoform_X1           
----------------------------------------------------------------------------------------------------
---------------------------------------------------------------------MKSECMKFTRLLL------------------
----------------------------------------------------------------------------------------------------
-------------------------------------------------------------------------------------------------QIS
GFIPINNSYGYSFSFK--------------------------------------LISLNGKV----AMLVYSFISFMFVVQSDLTESF---------LAM
-------------TIFCMSVQLVLK---------AYMTSKNN---FFKMLDEADQ---------------------------------------------
------------------------------LLENVLTDQKAY-----------------DIFEPMFTFIPLHFLQI---VIDYF----------------
------------------------SDRPLK-------------------------NPYQLW-SP--------------FS---------------SVLLS
YFF---QSYI--------LLMAGI--IETSYLDSIASVSLHITG-CLK-IL----------S---------------HRLSNQSM---------------
--------------------------------------------------FVSKKV---------ERESIKIHS-DVI-----RLVASMNKNYG-AMLTI
EILFASVQAC-LAGY------------QIMVGLEN-----LHSNLLV--FFI----TFIFVWLL----------PSM-----IC-FCG---QEIE-TESE
N--------IHRLLHYN-SW---FQRSP------------ENRK--------------T-VFFQMLMMSKPL---------------K--LHF---RNFI
V-------------------------------F--NVAQL-AG-----VLQ---SAYTVMTM--MRLFFN------------------------------
--------------------------------------------
>ClecOR4like_isoform_X1         
----------------------------------------------------------------------------------------------------
----------------------------------------------------MMWKVAS-----YIANDDRKTGFTYHKAAF------------------
----------------------------------------------------------------------------------------------------
-------------------------------------------------------------------------------------------------KLL
GLFYWGEKNWFQVFYE--------------------------------------WYPIVNLG--IGATLLTIDVIQKGQSASSKAFIE-------LVKGS
-------------VLVFTLYFAMVK-LV------LFQLYSKE---IRQAIDFLES---------------------------------------------
---------------LPKIGG---------TDTSANTRKTLV-----------------RYSVLLLTTGCGWAFFN------------------------
--------------------------------------------------SIHTGSPYVCY-WP-------FETPRPKIF---------------FLLLA
FVQ---KLMV--------IGYCVS--AHSAVDTSFPMLVTYMAYQGTR-LV--------------------------SLLETL-----------------
--------------------------------------------------GKNKYE------YKKFKEGVNIHI-NIL-----KSMGYVQSAFR-VLFMC
QVTYTIVHAC-VIAF------------SALKVGNI----MFVITSLV--------PILCSAYVQ----------LFI-----YC-QAG---ERMT-DIMD
K--------IAVAVCDN-TW---YESDL------------KIKK--------------S-MVLMLQMANKSV---------------T--MNK---LGVY
T-------------------------------A--SLKTY-LN-----SVQ---ESFSCFLA--LKTVSSKL----------------------------
--------------------------------------------
>ClecOR4like                    
----------------------------------------------------------------------------------------------------
----------------------------------------------------------------------------------------------------
----------------------------------------------------------------------------------------------------
----------------------------------------------------------------------------------------------------
------------------------------------------------MVI---LNLILGIL-----FTIQITIQMWNNILAGYEFST-------FTEKF
-------------SVNLTCFESAIK-ML------YYCSQKTS---LKFLIKSFNS-------------------NFLL----------------------
---------------CSKHNEEATERV---MSKCADFVNRST----------------KSFMYMIFSTVTVWNALP---ILKCI----------------
------------------------SGDCGS------------------------WQIMPSW-YP---------FDTTYFP-----VNGLI-----YI-FE
FYV---MVFC--------AA------LLYNVNCLFSALALSIAA-QFD-LL----------VTSLSS-----IPQNAERLAKKE----------------
--------------------------------------------------SKEEIM------SLLLRDCLMDHQ-NLL-----RLTKELERMYN-PMFLF
QMLTSTFTIC-LVLVQLNEYLG-----ASDQL-SI-------PLACK---FI----MYLVFGSA-----E----LFI-----YS-WGG---QIIY-DKTS
N--------VHRSLYET-GW---DQASV------------KFRK---C----------V-LFAMTR-SYRPD---------------S--LTA---GKFY
T-------------------------------V--DLNSF-TQ-----TIK---ASYSYFTV--LRGSDSKKH---------------------------
--------------------------------------------
>ClecOR49alike                  
----------------------------------------------------------------------------------------------------
----------------------------------------------------------------------------------------------------
----------------------------------------------------------------------------------------------------
----------------------------------------------------------------------------------------------------
----------------------------------------------------------------------------------------------------
---------------------------------------------MDSLKSYNPD---------------------------------------------
------------------------------TFVTKAIRKLLT-----------------SYSLMMSGMILLWVCTP---LVFL-----------------
----------------------------------------------------QRRIPMYFS-AP--------WESESWLG---------------FI-TE
YIL---ASVC--------LLCEAH--IHTMMDSFVMLLSLQISH-RLY-LL----------R---LS-----L----EHIGSSGKSEMEGMEGT------
--------------------------------------------------IYKSNP------LTTIQLCVDEHV-FIR-----RLMKAYEGLVS-VVFLF
QVLISTVIIG-IVIF------------SVTTL-EK-----TVNEIIK--YVP----IFGLVYSQ----------IFL-----YC-WSG---ENIS-THYN
N--------LSFACYSS-KW---YQLPV------------THRK---Q----------I-LKFQLN-STKPV---------------K--IRG---WYIT
D-------------------------------M--ALSTFLAS------VQ---QSCSYFMI--LYQFVLEK----------------------------
--------------------------------------------
>ClecOR47alike                  
----------------------------------------------------------------------------------------------------
------------------------------------------------------MQSKC-----IKFARLGL----------------------------
----------------------------------------------------------------------------------------------------
-------------------------------------------------------------------------------------------------QLA
GIIPMKNSYNHFFSFK--------------------------------------LLSFNGKL----TMLVCGIISFMFAIQSELTKSF------------
-------------TAWAIFSVSVQLVLK------QYTTHKND---FAKMLDDADR---------------------LL----------------------
---------------ESVLTDQKAREIFEPMDSIRIKFCKVF-----------------VYSLLCYMPLNFFSN-----VLDYF----------------
------------------------SGRPLR-------------------------NPFQLW-TP-----------FSSIL------------------LS
FVF---HSYI--------LSMAII--TESSYLNSIASVSLHVVS-CLKILS--------------------------HRLSKQPQ---------------
--------------------------------------------------FISKKV---------ERETIKIHS-DVI-----QLVALMNKNYG-AMITL
EILSASLQAC-FTGY------------QILVGLEN-----LDSNLLV--FFV----VFIFIWEL----------PFI-----IC-YCG---QEIE-TESE
T--------ILRALYQN-LW---HQRSP------------ENRK--------------T-VFFQMLMMSKPL---------------K--LHF---RNFI
V-------------------------------F--NFAQL-GG-----VLQ---SAYTAMAM--MRLLFI------------------------------
--------------------------------------------
>ClecOR46a_isoform_Blike        
----------------------------------------------------------------------------------------------------
------------------------------------------------------MNENM----------KDFDMIRKIM---------------------
----------------------------------------------------------------------------------------------------
-------------------------------------------------------------------------------------------------VWA
GQWQ-----EFSTYPR--------LKIF--------------------LQK---FRVTYLMV----LSPLPLTSMFLSGFMDSLSKYA------------
-------------LFAVGATLIDPM-AY------SFFFEWDL---AKKVYTRLRA---------------------------------------------
---------------IVARRDSEEHIK---RFKTKSRPIWIV-----------VA----VYALFTFLFVFFYEIMP---YFYDA----------------
------------------------YLFLFT----------------GSDKPFMTPIPNQGF-MD-------KEPKRTFYY---------------YC-SN
VFT---TLWC--------MDLAMI--V-FGFDSLTYLVVIYTCI-EVE-II----------S---ER-----V----KSWGEK-----------------
--------------------------------------------------GADPAE---------LREIIEEHN-EVL-----RLTDDMIELLG-GPMAS
QNTVGSLAIT-IFAY----TVL--------------------VKYET--DLF----LVIVNGLSVGLTFL----VIA-----TANYVG---DRLE-DEGV
R--------FFQSLYDT-PW---YNMPQ------------KERK---A----------I-RIMMCQ-AVKPL---------------V--ITY---KGWS
P-------------------------------L--NFVTL-MD-----VVN---ASYSYFMV--LKSMN-------------------------------
--------------------------------------------
>ClecOR45blike                  
----------------------------------------------------------------------------------------------------
------------------------------------------------------MERLE----------ESDLVDGLSVNYM------------------
----------------------------------------------------------------------------------------------------
-------------------------------------------------------------------------------------------------KYS
GLWTIINEYRETGRKN--------AMLK--------------------------IGVFITMI----FLCPFITFSLSSFFVIEVDFQA-------ATMFV
-------------LNPCSCIQSVLK-VL------VFWFGLES---QCQILNMMRK-------------------DFLN----------------------
---------------CIPKDKEEEANEI--MKNIAHRSNYFC----------------VAGITANTACVLVWNFIP---VLRSQ----------------
------------------------YFREEL------------NIKLDNMETNSPNKILGGW-YP--------FNYTVTPW---------------SE-GV
YVF---EFIV--------CAWAGF--VISLHECILIQLVMLLWG-HLK-VV----------SFVLSN-----IRRSDFLVKKRFSAIHSFKNYEDDSINS
SE------------------------------------------------AVSKRM------NDHLLICLKDHQ-HLM-----KVGDQIRDLYN-FLITA
QLGTGLLIMI-ITVF------------HFQYY-GT-----KDALFTV--KFV----VYLGYCMV-----E----NVL-----YC-YCG---AYLE-AASE
E--------VGMGFYSG-EW---YKGDV------------NYRK--------------IGQMLMVR-SLRPV---------------S--LIA---VQLY
P-------------------------------V--NLTTL-TS-----LLQ---LTYSSSAL--MSRFINDN----------------------------
--------------------------------------------
>ClecOR43alike                  
----------------------------------------------------------------------------------------------------
----------------------------------------------------------------------------------------------------
----------------------------------------------------------------------------------------------------
----------------------------------------------------------------------------------------------------
----------------------------------------------------------------------------------------------------
------------------MIIVCIL---------FMVKYRSV---YSEIDRIIKS-------------------GVYD----------------------
---------------YGEDFTEEQQSI---CEGANKLVLKLG-----------------KLLTIAFIATVSTSLTK-----QTI----------------
------------------------FRRKPG----------------------SWNTLFKGW-TP--------FVINTWPR---------------YL-IV
FIV---HIIM--------IINTST--SGYLLVLSFLTFGVHLVA-QLK-SL----------R---IA-----L----QEIFLSEKN--------------
--------------------------------------------------QSEEQI------LAKLKKCAAHHA-EIT-----RFFNLVQVYSG-SVSGV
LPIGSVGMIC-TFLY------------DMTGE----------NTVEA--SFM----VILPEASL----------ITT-----YA-LIG---QYIT-NESE
N--------LRTFLYDI-DW---YAQPV------------SVQK--------------YLLLMMMS-SKKSL---------------D--SKG---FGVF
K-------------------------------Y--SLEGL-TE-----VMQ---TTYTFYNA--LNATR-------------------------------
--------------------------------------------
>ClecOR30alike                  
----------------------------------------------------------------------------------------------------
------------------------------------------------------MDYLP-----WQ----------------------------------
----------------------------------------------------------------------------------------------------
-------------------------------------------------------------------------------------------------LVV
LLWQQQ------------------------------------------------VISAMLFT----VYGVLGALTIFYDYISNEISLL------------
---------------------------------------------KFAMLHIEER---------------------------------------------
------------------------------AKEMMKTTKMKY----------------------------------------------------------
----------------------------------------------------------------------------------------------------
------QNLT-----------------------------------EQE----------------------------------------------------
--------------------------------------------------LYKKCL------IACTNQCAKHHS-IIY-----DYYLNAIQAVR-YTYFI
VVIVGIVALV-CGGA------------TIIFG----------SMNIKTKFFG----MIIATLIF----------LYL-----AF-WFG---NEVR-DLSD
T--------IPWIVYDI-NW---LELPK------------ECHS--------------T-LRIMMTRSMKPM---------------A--LTT--SLGQN
V----------------------------------DLENF-MG-----LVK---AAYSYFNM--IYQGSQQGMF--------------------------
--------------------------------------------
>ClecOR24like_isoform_X2        
----------------------------------------------------------------------------------------------------
------------------------------------------------------MLFLK-----MDYAVTYTVSGLMYDHGFSPS---------------
----------------------------------------------------------------------------------------------------
-------------------------------------------------------------------------------------------------NPK
QAWMDKLEKTVLKRPRKV------------------------------------TESAFYLE----MRPLLFLLRLFGKISYMINKEG-------KMEAR
-------------LFSISSLSCLAVFAG------QTFLVARN---IVTLVEVLKE---------------------------------------------
--------------------EENFGRFVQGFLILTFMAFHFF-----------------LPFSLYLESGKICHFFNEWAVFQDL----------------
------------------------MEKTTG---------------------HKFSTNYDKW-LR-------ACLFMCPLG---------------VI-II
VLYERNILYN--------SVWYQL--IFYAILLMIFQISLYLWI--FS-LI---------------------EIGYAAQVVQKELKKT------------
--------------------------------------------------TVESCT------GLNIYNYRLIWL-KLS-----KLLEIVGDAVA-LTMIA
MTTVNHTCFI-ISAY------------MLISSFMH-----SLYDSIP--FLT----IMVITGLM----------ITQ-----TF-EPG---EFVSRKLGK
Q--------IADTLMET-DI---SKVDSD-----------CLKE--------------LNLFTQAVSGSNNV------------------VTF---GGFA
N-------------------------------V--NRSAL-AG-----IVG---STVTYLIV--LVQFNQSPES--------------------------
--------------------------------------------
>ClecOR24like_isoform_X1        
----------------------------------------------------------------------------------------------------
-------------------------------MLKRENSIKHSAGTKPGSNETVCEGYLG-----SSGSTVNIMSVSGLMYDHGFSPS-------------
----------------------------------------------------------------------------------------------------
-------------------------------------------------------------------------------------------------NPK
QAWMDKLEKTVLKRPRKV------------------------------------TESAFYLE----MRPLLFLLRLFGKISYMINKEG-------KMEAR
-------------LFSISSLSCLAVFAG------QTFLVARN---IVTLVEVLKE---------------------------------------------
--------------------EENFGRFVQGFLILTFMAFHFF-----------------LPFSLYLESGKICHFFNEWAVFQDL----------------
------------------------MEKTTG---------------------HKFSTNYDKW-LR-------ACLFMCPLG---------------VI-II
VLYERNILYN--------SVWYQL--IFYAILLMIFQISLYLWI--FS-LI---------------------EIGYAAQVVQKELKKT------------
--------------------------------------------------TVESCT------GLNIYNYRLIWL-KLS-----KLLEIVGDAVA-LTMIA
MTTVNHTCFI-ISAY------------MLISSFMH-----SLYDSIP--FLT----IMVITGLM----------ITQ-----TF-EPG---EFVSRKLGK
Q--------IADTLMET-DI---SKVDSD-----------CLKE--------------LNLFTQAVSGSNNV------------------VTF---GGFA
N-------------------------------V--NRSAL-AG-----IVG---STVTYLIV--LVQFNQSPES--------------------------
--------------------------------------------
>ClecOR22like                   
----------------------------------------------------------------------------------------------------
------------------------------------------------------MASKRKHTDKPNDPFYLEIRPLLVVLRA------------------
----------------------------------------------------------------------------------------------------
-------------------------------------------------------------------------------------------------FAR
LAFGIKDGRLVSFPRS--------------------------------------CVSLIWFVLYGAHFYLAVDVFLIAFRRLKTETSF------------
-------------FLTIIMMISLILTSV------HFYLPLSVVLESGKICSYVNS---------------------------------------------
---------------WADFQDLFFLVTGTRFRPKYRKLLNVC-----------------LFLTPLHQIGVLWLQQK------------------------
------------------------------------------------------IQYFEQW----------------------------------YH-MS
LFF---SILL-----------------IANMNLLFWIISFLEMA-HAANLI--------------------------KEIIEKFQY--------------
--------------------------------------------------NFQSKS---------VAKLTVLWI-SLV-----KLIGRLSDSMY-ITMLV
FITVVHSCGV-TSAY------------AVISSINS----GSVEDVFI--FLM----LLLLSCVL----------ILA-----VI-------EPVH-LTKI
K--------VHDEIYREIIKIDTKKIDP------------TISK--------------EFERFGEVVQKMNL---------------K--VTL---GGFI
T-------------------------------I--HRNLM-TS-----MIG---TAVTHLVV--LVQFSTRQENSSS-----------------------
--------------------------------------------
>ClecOR21alike                  
----------------------------------------------------------------------------------------------------
------------------------------------------------------MTFLQ----------HLYFQKSNNAFYL------------------
----------------------------------------------------------------------------------------------------
-------------------------------------------------------------------------------------------EVRPILLLF
RIFARMTYDIKDGTLI--------CRPR--------------LIA---SLA---WFILYGAQ----FYVTIDLLMGLTWHLKQEKNFI-------TSIVM
-------------TVTLVFILMHLFLPI------SLILESDH---ICSYVNRWAD-------------------LQVQ----------------------
---------------FYKATGKK-------FIPKYRKLLYVL-----------------LVITPFHEMLAIWISQS------------------------
------------------------------------------------------VLYYDRW-YH-------------------------------LV-LY
FST---FFVC--------Q-------LNTLFWAISFFEMAHIAS-EIKEGL----------R---TN-----F----RSFGG------------------
--------------------------------------------------------------YSNIANLRSLWV-SLV-----DLCADLGRALW-RTMII
LMIVNFGSSV-ASVY------------AIISH-FI-----SGSPGIW--TFV----MVLFCNGT----------AIL--------LMV---EPVH-MAML
K--------AGHGVYQELLE---FNVTK--------LGGTSFVQ--------------VDKFLQVVKGINPR------------------VTL---GGFF
T-------------------------------I--DRSLL-TT-----IAG---ASVTYLIV--LIQFRIPSENM-------------------------
--------------------------------------------
>SfurORco                       
----------------------------------------------------------------------------------------------------
------------------------------------------------------MEKVR-----KHGLIGDLWPHIRLM---------------------
----------------------------------------------------------------------------------------------------
-------------------------------------------------------------------------------------------------QLT
GHWLLEYHDNNESVMVLIRK----------------------------------LYCSLTTF----LVLLQFIFIFVFLCFNTYDADQ-------MAAGT
-------------ITVLFFLHSITK-FL------FFAFRSKY---FYRTFSAWNQ--------------------MNS----------------------
---------------HPLFAESNARYR---AVALTRMRKLLM-----------------IIGIGTILSVFAWTVII---FLDEP----------------
------------------------VRDIPD-----------PNDANSTIKEEVPQLMMYSW-YP--------WDAKTGMR---------------YM-LS
FGY---QLYW--------LFITLS--HANLLDVTFCCFVIFACE-QLK-HIKEILKPLMELSAALDT-----AVPNSGELFRASSTTSNLPLLGSESEKA
GSDFDVRGIYSNQRDFSAFRDGGGGGVMSVSGGVGPNGLTK---------KQELLV------RSAIKYWVERHK-HVV-----KYVSSINDAYG-AALLI
HMLITTVTLT-LLAY------------QATKINNV-----DVYAATV-IGYL----FYTLAQ------------VFV-----YC-IHG---NELI-EESS
S--------VMEAAYSC-HW---YDGSE------------EAKT--------------F-VQIVCQQCQKSL---------------T--ISG---AKFF
T-------------------------------V--SLDLF-AS-----VLG---AVVTYFMV--LVQLK-------------------------------
--------------------------------------------
>SfurOR1                        
----------------------------------------------------------------------------------------------------
----------------------------------------------------MMKGDSD-----LKNGPVSENENDEPINSE------------------
----------------------------------------------------------------------------------------------------
-------------------------------------------------------------------------------------------------KLI
SYFGDKRIVGFKGMPY--------------------------------------LVVTFLII----LDLIFCLNYEWPFFLRRILTIK-------EICFA
-------------VFALGGFFVQYD---------YYAVEKNY---ILKYLKSVDQ---------------------HA----------------------
---------------TSEPKKKIIREANDFLKYHSVFAVRAF----------------SFMFVFAAVIPMLQVVII---VFKSV----------------
------------------------LKHEKI---------------------QKLPFVIFLY-MP--------EGFRSPLV---------------YLATQ
MVA---FTWY--------ALAMLM--WGIGYKVYLIAMKCICA--EMK-LL----------SQSLMELDTALVTNKVEEHLDAVGEDLVIGA--------
--------------------------------------------------ENNARL------KRYLQKIIVHHQ-DII-----KSMKMLNNEFQ-LTIII
FINIYSLQLCLYIIF------------IMKMT--------SIIHRMK--YFF----VYCVVLII----------QLQ-----WA-TFG---QDLI-NNGD
R--------LRLALYES-SW---MNKPL------------WMKK--------------S-LLIMMARAEQPL---------------E--FKP---YGLY
V-------------------------------L--DKQYM-AN-----LFK---ATYTYVNL--VYEFLN------------------------------
--------------------------------------------
>SfurOR2                        
----------------------------------------------------------------------------------------------------
------------------------------------------------------MDITR-----------------------------------------
----------------------------------------------------------------------------------------------------
-------------------------------------------------------------------------------------------------PLR
KIINYLHCDSLGTSLP--------------------------------------IIFITSLC----IIVIICSIVAALEDWRDRRDVL-------LALKD
-------------ILVMIALVLCTL---------EHTFSPGK---INRLMDIIEE---------------EFLVGRHR----------------------
---------------SLKQKSPKTTKYHEFFENSHAEMKKLH----------------NNIFLTLVVIFVATLLKR---LIRNW----------------
------------------------MEVLDN------------------KVPDDWPTPYLFY-YP--------EGYSAVSL---------------FT-FA
FVL---HSVQ--------LWFMLL--AAYCILVSTAIATTKITA-DFK-AL----------CLYLEDFSKEYYFLAGNEVDYDYFNKTNSFENGLAYMIN
VDSNNNDEIPTAKNDLGEFS------------------------------KTEQDL------RDDMREIVKTHQ-DLY-----RNLKTLEVNSG-TMTLL
IDFAISIETC-VGLF------------VIMKT----------DDSVT--QMN-MVVAVVAIDFL----------LLF-----TC-NKG---QLII-NQGY
D--------VRFQLAKC-PW---IDKPQ------------WFKK--------------SLQIMMTRSNLDTE------------------LNP---FGLY
V-------------------------------L--NYESF-KN-----ILK---ASYSFCNL--LNAMP-------------------------------
--------------------------------------------
>SfurOR3                        
----------------------------------------------------------------------------------------------------
--------------------------------------------------MLWQNTEEN-----WKSVRAGLKKSHMKFVVG------------------
----------------------------------------------------------------------------------------------------
-------------------------------------------------------------------------------------------------SGL
LIYPEQPWLACNLTMM--------------------------------------AIGLSVSS----FFVWVGAVSLYYARHDPLAFVE-------IAHGY
-------------SIVLALWVLITR---------HYIFTMPI---LHEILQIIDT-------------------DVFH----------------------
---------------YKTVYGKEEDEKAIQSVKTFFEDVFQR-----------------GFYHIITIGTAILCVAP---GILSM----------------
------------------------YGSEDR----------------KQIKELNYDFPVPFW-LP--------FNTDTRQG---------------FF-MG
YLL---VCLI--------IFFVAL--YLSAAIPFLVHSVLLLGL-QYE-IL----------ERSILN-----VESRAIEMYGWVYGSQDIKPEILQGDP-
--------------------------------------------------LYEKCV------HECLRQNILHHI-AIV-----RYLNLYKEFTS-PIFGV
LIGVSLIILGSLSVV--------------LTKTKL-----FSFETVK--FAF----FFIVELVI----------VAG-----YC-FVG---SYLT-EASE
K--------VPRAIYDC-SW---YNLST------------RHRK--------------TMLIFQIRTGEIEQ------------------LKG---SGLF
E-------------------------------I--NRELF-VQ-----IVR---ATYSIFNL--FSSMDN------------------------------
--------------------------------------------
>SfurOR4                        
----------------------------------------------------------------------------------------------------
------------------------------------------------------MNQFG-----LDENSRVIYKAPSP----------------------
----------------------------------------------------------------------------------------------------
-------------------------------------------------------------------------------------------------KYI
GVNSPAKDVTRLSRFLVSFVDGKNTLS---------------------------WSIATIFR----IYLLAYHIDLIAGVIKLRDFTS------------
-------------RFLVIKELNLIWFAL------AVSKSAAEVTMLCDMIDRLSI-------------------SSDH----------------------
---------------LVVSSLANAKKRELIKEREDKLVESGE-----------------FYASLLTCAFVLTGLLPFCQVVFWF----------------
------------------------FYYTFS--------------SDEEIEFVDLPFIMFVY-YP--------DSYKSLNA---------------YF-LG
QLS---TFIF--------LHITIM---HYMLPVFTCVSQTIICI-VYEVKL---------------------ICLRLEHLNDLTVYK-------------
--------------------------------------------------NMNVLL------RVHTSALIKSHV-LLA-----SDIESLNKGIN-GLAFA
YMNVMALQIC-MSLF------------CVLEFDDI-------VIRLKYGFCI----VFIFLVMS------------------VCTSFG---QKII-DVGD
V--------LRWELYNC-PW---LEMPN------------WFKQ--------------S-LLLMMRRSFRNM---------------E--LKP---YGLY
V-------------------------------L--DMRYL-TN-----IVN---ATYTYFNF--FLKA--------------------------------
--------------------------------------------
>SfurOR5                        
----------------------------------------------------------------------------------------------------
---------------------------------------------------------------------MNIDEQHTPSHLE------------------
----------------------------------------------------------------------------------------------------
-------------------------------------------------------------------------------------------------LKE
SVWKRTQFTLFPKITV--------TEVI--------------------------IAVIVTYF----ATQTALLLILHWDAYDINSRPE-------VFANL
-------------SYNLFVFLVTME-VF------FINGRLRI---FMQIIDSEFK-------------------ISGE----------------------
---------------LVEKKRMKIDELEETSLKNSKALSKVL-----------------LFFSIGYSFNCIHGILM---CVYKL----------------
------------------------RPIDEL------------------------PITFSFL-LPANFT----KTKESGYF---------------YV-CI
ALL---QVWY--------LYFGYIIVSVLYTSRLFAYNSIFTEI-ELF-LI----------T----------L----EELNHFRFENEEESNFESRVIEQ
--------------------------------------------------SDVVRL------KEIIRTLGKHHQ-VIF-----KKISMFEEGGR-YHIFY
VNASICALLC-LAIF------------CTQRV-TA-------HNLKV--RYA----LLALSMIA-----G----CMI-----YS-ENG---QRLM-NRGE
D--------SRKAIYEC-SW---IDKPI------------WVQK---S----------L-LIMMMR-NTKDF---------------D--INF---YGIF
K-------------------------------S--NRSNV-SS-----LLQ---ASYSYFSF--LNNTN-------------------------------
--------------------------------------------
>SfurOR6                        
----------------------------------------------------------------------------------------------------
------------------------------------------------------MDGNV-----QSNPVVKRVRQLL-----------------------
----------------------------------------------------------------------------------------------------
-------------------------------------------------------------------------------------------------SLS
GMQPPQKGTELSLIFT--------------------------------------LLSFYFGF----ETCISLIKNWPLIHSRLLALED------------
-------------IIISIIMIMCCW---------EFAYAPTH---IQCLLNILDE-------------------SYFN----------------------
---------------DDDDETESEQKREIIKKAMDRERITAK-----------------IIETLAIITGINLTALPIFVLIKKL----------------
------------------------VVGESL-----------------FENVEDVPLPFEYS-YI--------FVECNLSS---------------FL-II
YVV--QSIWF--------LMSAPA--FACCVYMVTVQAMRRVKT-ELDLLV-------------------ISLNDLDKSIGHDTDLGDEY----------
--------------------------------------------------VIEQKL------KSRLKSFVRHHY-FII-----QRVNELNMGLK-LTPTI
TLQAFCFLIC-SCLW------------YIVKGEEI----VLKVKYVS---------FLIPLLIY----------LFL-----YA-AAG---QDII-NGQE
Q--------LAITLFEC-SW---MDKPK------------WFKT--------------S-LATMMLFVNRPL---------------Y--VKQ---FGIY
K-------------------------------L--DMPYF-SK-----ILN---AGYSYFSL--LNTVQ-------------------------------
--------------------------------------------
>SfurOR7                        
----------------------------------------------------------------------------------------------------
------------------------------------------------------MAQIT-----AEATK-------------------------------
----------------------------------------------------------------------------------------------------
-------------------------------------------------------------------------------------------------KMR
KFLMQRGHFERKSMRV--------------------------------------LAKFYLLL----TVVLIGNTLQDIYYLQADQFEE------------
-------------KVFRFKNINMLICGL------AYPLLHKS---TYRLISYVEE-------------------HIRP----------------------
---------------PDLTFKPTLARSQLQQQMNADLNYVDR-----------------LTHTVVITIVATLSIAP---LFTAI----------------
------------------------FKIYRQ------------NSLGEPINVVQLSLPISFW-YP--------EKYASLLV---------------YFSLF
IVQ---MFYV--------YLFAGY--VYCDLTSSFMALKITIYDLKFLNLTVEEWDDNVGGVKENNGFDEGKMEWSRNKNEGSMEWNNKENIGGAKNWNN
ESDKGRSMNWNTIETTGRAVNWNNKSEAGYVEYNK---------------ENAGFYDSSSLLRNNIVSFIKLHD-MIC-----RRSSSMNKDFE-MIYTI
YNNTICFQIC-VCLY------------TSAKENDI----ILKAENIL---------HIIPLAGI----------LFL-----YC-FYS---QEIL-NEGE
R--------FRMKLWNS-SF---IGKPK------------WYRS--------------SMLIIMIRNSKELE------------------MKP---FGCY
A-------------------------------L--NLETF-SV-----VMK---AAYSYFNM--LNSLKKRI----------------------------
--------------------------------------------
>SfurOR8                        
----------------------------------------------------------------------------------------------------
------------------------------------------------------MDQTI-----TGASLVSCFGEPRIV---------------------
----------------------------------------------------------------------------------------------------
-------------------------------------------------------------------------------------------------GFK
GALF--------------------------------------------------FVLTVLIS----VDLGFCLVYEWHDFIKRLLTLK-------EIALV
-------------IFCTGGYFAHLN---------MASVENEY---IFKYLKYVDE-----------------PSHSHS----------------------
---------------PKKLELINEMNV---FIKWLSAFSTRA--------------FK-FLYIFAAVIPLTHILIV---LTKAH----------------
------------------------FSHKKL-------------------DEVNIPSVIHFY-VP-------MKLRTASGY---------------FL-TN
VAA---STWY--------AFCLYI--W-SIVFKLFVIGIGCLCT-EMELIF--------------DD-----V----NEIDHIPPAAETNPSKPIEGTMH
--------------------------------------------------VNEILL------KRKFNSIIEHHQ-DIT-----KSMKLMNRNFQ-TTIVL
FLNVYCLQLCLYLVF------------IMKLE-DI-------VQRIK--FLA----LYIFALYL----------QYQ-----YA-ACS---QRIK-DRGE
T--------FGETLYEC-GW---VDKPQ------------WMKK--------------M-LLIMKCMADQPM---------------V--MKP---YGWY
V-------------------------------V--DRVFM-AN-----IFK---ATYTYLNV--VNEFLK------------------------------
--------------------------------------------
>SfurOR9                        
----------------------------------------------------------------------------------------------------
------------------------------------------------------MEDRV-----SSE---------------------------------
----------------------------------------------------------------------------------------------------
-------------------------------------------------------------------------------------------------SVI
SIFGNKRVTGLEAFIF--------------------------------------LSLSLLIL----LNLIFCLIEEWSDFFARLLTLK---------EIM
-------------LILFSAIGGYVV---------QFHMRDVE---ENYILKYLRN---------------------TK----------------------
---------------NFETTEEKRKIIDGTNNYIVRHNVVTL----------------RAFKFLFISGGCLPLLQI---TIKTL----------------
------------------------KQYLTG------------------IEAEKMAFVIHLY-LPEGYKTPLIYLLTQVAA---------------FILYG
LLV---YMWG--------VNYKVFLIGLKCISTEVCLLVESLK--ELESFE---------------------GKSAPAELAENEEQMLAVSG--------
--------------------------------------------------FEERKL------REHLGRTIEQHQ-DVL-----QSLKLVNDSSK-LYIFL
FINVYSIQLGLYIIF------------VLKLKELA-----QKMKYVF---------TYMVILFI----------QMQ-----WA-IYA---QDIQ-DNGE
K--------LRMALYNC-SW---LDKPQ------------WMKK--------------S-LVLMLMKANKPL---------------E--LRP---FGLY
A-------------------------------L--NKSCM-AN-----MMK---ATYTYVNV--VNELLSRK----------------------------
--------------------------------------------
>SfurOR10                       
----------------------------------------------------------------------------------------------------
------------------------------------------------------MRKNL----------EKRDSIKLQTY--------------------
----------------------------------------------------------------------------------------------------
-------------------------------------------------------------------------------------------------STA
PKVSKLVNILNRDEGQ--------------------------------VNI---LRRLTELI----IVLMICNLSFGIFRFWNDTIKK------------
-------------ILAIKEINLAFF-AL------CVQMSTTEVLPLCALVEDYCT-------------------KIIF----------------------
---------------YYNENSEKQRSIREERLVKLKRLEDFN-----------IK----FFITLVGFSVFMPCLQS---IYIIL----------------
------------------------IHNNYD-------------------DIQDLPFVLFSY-YP-------EKYKSLTLH---------------AI-VQ
TGY---GVFL--------IINELQ--M-YCIFTAMYMASQTLTD-EFD-LL----------VTCFEE-----IDANIRDYDLVKKHFKDDVEVVKYQS--
--------------------------------------------------SYENKL------QTFLSKIVDHHS-SLY-----SNVEVINKRIS-ILCFG
TINAFTFQLFTCVMC------------AIEIE-NF-------ATRVK---YV----FFSISIIF----------LMI-----LCAAIG---QNIS-DKGE
E--------VRNALCNC-SW---VDKPE------------WFKK---S----------I-LIMLIR-SSKPL---------------L--IMP---FGLY
V-------------------------------L--DLRRF-AV-----ILN---GIYSYFNV--IY----------------------------------
--------------------------------------------
>SfurOR11                       
----------------------------------------------------------------------------------------------------
------------------------------------------------------MEFEG-----EREHAREIEKPSYFKT--------------------
----------------------------------------------------------------------------------------------------
----------------------------------------------------------------------------------------------------
----------SKKPAE--------------------------------------ILLKLYLL----VTSMMIINLLFCLKIEWNSFIK------------
-------------RLLAFKDLNSMWSAF------VAYFATND---AITLFKYIHQ-------------------FTGQ----------------------
---------------CALHHEDSRN-----LKEFKARLDVVD----------------KSVSKVFMTFVVICSVLP------------------------
-----------------------------------------------------------------------------------------------YC-VG
IIM----------------------------------------------IL----------K--------------------------------------
--------------------------------------------------SDPSKI------SAQ----------RLP-----------------FIMLV
YYPEDYRSVN--------------------------------VYLIV--QTI----IFLWYAMI----------IYL-----WC-MCL---KSML-LSIE
C--------VTHQVNSI---------CE------------SLKK--------------L-MKLLHRSSQLLL------------------LKQ-------
-----------------------------------TLKVTTQN-----L---------------LKRII-------------------------------
--------------------------------------------
>SfurOR12                       
----------------------------------------------------------------------------------------------------
------------------------------------------------------MRQIL-----------------------------------------
----------------------------------------------------------------------------------------------------
-------------------------------------------------------------------------------------------------VQR
GHFEGEQIRL--------------------------------------------LAQFYVVL----TIIFISNTILDIYNLEANQLEE------------
-------------KIFRFKNINMLICAL------AYPLLDKS---TYRLISYVEN---------------------------------------------
---------------QGHTGLSFKPTLARKTLQHQLNAELYN--------------VNKLTSTVVVSTLGTLSVAP---LIAAI----------------
------------------------FKIYLQ-----------KSQGTHQIDVTSFALPIIFW-YP--------EEYKTPLV---------------YFSLY
ILQ---VIYI--------YLFAGY--MYCGLTSGFMAFKITIYDLKFL-CLTVEEWDENSLKKYFSDHDDEEFGKMRSAIKEDPYDGEYKTGSKSLSKEV
NDFP----------------------------------------------EYDLSL-----LKAGIVDVIKFHN-IIC-----SRASGMNKDFE-MMYTI
LNNTICFQIC-VCLY------------SSAKMDDL-------ILKIE--NFL----IIIPLAGM----------LFL-----YC-FYA---QQLL-NEGE
R--------FRRTLWES-NF---IDKPK------------WFKS--------------SMLIIMIRIAKELE------------------IKP---FGFY
V-------------------------------L--NLRTF-SM-----VMK---AAYSYYSM--LNSLKKRI----------------------------
--------------------------------------------
>SfurOR13                       
----------------------------------------------------------------------------------------------------
--------------------------------------------------MSKNEEEKE-----FENVINGLERANIKLYQF------------------
----------------------------------------------------------------------------------------------------
-------------------------------------------------------------------------------------------------SLL
VFYPSGPWKYFNYIVL--------------------------------------FFFEIFII----YIMITGVITIMLLYNDIFAVFE-------VANAF
-------------LIALAVFINLA----------DFHFIRKKRVLWYKLFSYCKD-------------------EFYE----------------------
---------------YDCESVKKEMARLRSLCRTYMKWFFMI-----------------TVPGLIMNIIFIFFVIP---ITRYM----------------
------------------------IGKEQP----------------TNDTRFNVFLPLLWW-ST--------FNTRTITG---------------FI-MQ
YLL---MAFV--------GFYILE--IFLVYISTVFYFIMELII-QLK-IL----------CFALNK-----HKERIEIFKDGMRRKRQERNDLLATIGK
A-------------------------------------------------DEDAIT------TEVLIEPILHHL-KIR-----EFFNMFQEFSS-FFFGL
VLSFNMLVIV-ALSV------------ILTKMDTL-----FSVDGIK--FLT----IFIFEILN----------IFC-----FT-YCG---SMLA-EESN
N--------VKKSLYSV-DW---YGFNS------------NQKK--------------ILNIFQIQSASNFL------------------LSA---SGIY
D-------------------------------I--DLNIF-LQ-----VMQ---TAYSVYNV--FSTIKV------------------------------
--------------------------------------------
>SfurOR14                       
----------------------------------------------------------------------------------------------------
------------------------------------------------------MGLMQ-----EGVLTKPYGIHI------------------------
----------------------------------------------------------------------------------------------------
-------------------------------------------------------------------------------------------------LLG
GLYVNTKRAYWLPCII--------------------------------------YSTLVVLD----ILFGIFSVAYTVLEIWSDDVAL-------SLKQF
-------------NYVLLRLLTLGL-VM------TGLFHTEK---MDELFPMLVR---------------------FQ----------------------
---------------YTTPLNREQEAV---IDKYDKQFWKVF---------------NYFKYLMYIVNTVWIAILP---LVEIT----------------
------------------------LNEVIL-------------HDRNTTRKFGQYIPVLAW-HP--------YDPDVFIS---------------FL-IQ
YIL---QVFF--------TFLLCH--TAVGITASYIDVAIFLIS-SFK-VL----------KISLQDIKQRALFLYCASTNRSVPLERLDESVTEDP---
--------------------------------------------------VYQRHL------VGCLREDLNHQL-LLR-----RIQRGMLKIYG-PILLF
LLLIGGVFIC-TKAI------------TLLEVNKL-----NDAHLFR--NLFRMIQSVLSFTSY----------IFV-----FC-WYG---EEIT-QAGA
E--------VFDALYFC-PW---SDSPS------------KLKK--------------AIHTMMICNLKASQ------------------MSV---AGLK
T-------------------------------L--NLKTF-GE-----VVS---AAYSYFNI--VRSMK-------------------------------
--------------------------------------------
>SfurOR15                       
----------------------------------------------------------------------------------------------------
----------------------------------------------------------------------------------------------------
----------------------------------------------------------------------------------------------------
-------------------------------------------------------------------------------------------------MYI
GAS---------------------------------------------------VPFLVYLV--------------------------------------
-------------FEVNLQYMILERSIL------NLELRAEE---LYKKSVDLHS---------------------------------------------
----------------------------------------------------------------------------------------------------
-----------------------------------------------------------------------------------------------EI---
---------------------------------------------IVKNSL-------------------------------------------------
--------------------------------------------------LYEDCV------RECLRENIHHHL-AIA-----RLYNLYQDLTT-TIYGI
VIGLSMSVLATLALV--------------LTRTKL-----FSFETMK--FTS----LFVIELTM----------VFG-----YC-FMG---TSLT-EASS
K--------VSNALYNC-SW---FNFPA------------NQKK--------------TLLIFQLCTSETIV------------------LKG---NGLF
E-------------------------------I--NLQLF-VQ-----IVR---TTYSIFNI--FSSTDY------------------------------
--------------------------------------------
>SfurOR16                       
----------------------------------------------------------------------------------------------------
---------------------------------------------MTMEIIERVRSFTK-----FLGDRRNRLGSRLFILLNLVIQADQLF---------
----------------------------------------------------------------------------------------------------
-------------------------------------------------------------------------------------------------SMY
IDWNVFVKRLLAFKEFNSA-----------------------------------LFAIFVCL----SVDDIPSLCNMTENFLKNDKITQEFNIDTNITSK
FARNSTGSRQKWDITSKYTDDSRQNSKMIVECSNNMLYSHQNSNPTPKYTKHMTN--------------------LHL----------------------
---------------ESDITSKNRTNLMWTDQKSVTISKCIE------NMASIDRKLKRILVTLISFASGLPIIFA---CLITI----------------
------------------------FKDRSR------------------IDIDRMPFIVHMY-YP--------EGYKTLKV---------------YF-VS
LFL---SLVW--------YAAMLS--YVYCASAAFALASISLHT-RMRLIC--------------------------QSLFEVGNFGVNETAD-------
--------------------------------------------------CNDVVA------ISQLKQIIREHQ-EVF-----NDFLELNRRSK-IILSA
FINILAIQMC-CYIF------------FIIELENV----SAKIKYVA---------TLFLVFSL----------MFY-----FS-TVG---QRLT-DESG
N--------VELALWEC-QW---LDKST------------EFRK--------------CILMMMTRASRKVF------------------LRP---YNLY
V-------------------------------V--DFRCI-AN-----IVN---ATYSYFNL--ISNSK-------------------------------
--------------------------------------------
>SfurOR17                       
----------------------------------------------------------------------------------------------------
------------------------------------------------------MILKK-----VTDSYHYYSSNILLRT--------------------
----------------------------------------------------------------------------------------------------
----------------------------------------------------------------------------------------------------
------------------------------------------------IMF---ALLLNQSL----NVLLAVINYWNDMIERFMGLKD------------
-------------VVLFFCLSACAV---------DISFRFER---CSALLAVIED------------------KFVGE----------------------
---------------EHNNQWTTSDTVALYRQQLTNLDRRIW-----------------KVITVTIFNMNTWPLLA---IALLR----------------
------------------------VGGVKV---------------------AHPPLPCAYY-LP------QTMTSHPVAS---------------YV-IM
FLL---QTCC--------LWIFAV--VGHVILSSVTVATQKSVL-DFE-LF----------CELVDK-----FDRCAFGYEEKSEKIFDSYTYGHEKKRE
EIIDEEGMKTETGEKERKRSWRTGEIEREDSWRMYRV-------------ESERVL------REQTRMLVAYHQ-KLY-----NTMKILGENAG-FGTTV
SNTNIGLINC-IYLY------------IFVKT-DM-------VVIRI--FTL----CYVIFSFF-----L----VFF-----YC-HCG---QNII-NRNE
D--------VRRRLSEV-SW---MNRPK------------WFQR---A----------L-ILMITR-SNGDV---------------H--LKP---YGLY
V-------------------------------L--NHDTF-TK-----ILN---VSYTSSNV--LKALS-------------------------------
--------------------------------------------
>SfurOR18                       
----------------------------------------------------------------------------------------------------
------------------------------------------------MLLLNLINYLK-----SSNTEKYECHINIMKVLF------------------
----------------------------------------------------------------------------------------------------
-------------------------------------------------------------------------------------------------FML
GLWKSPDSREPNYKIV--------------------------------------IAIAANLT----VSCIFLLFALHHSVVNVDIEGM------------
-------------TEALMFFILFARIIL------SYFWLVKRISSINRLIEAAER-------------------NYDD----------------------
---------------FEERSIAHKTGLKSECDSWNLLFFKSL-----------------IWMFCILQLLYAYATGF---YMPHS----------------
------------------------TEKKYM---------------------------FPIR-SP--------WKFEESGN------------------LC
YYLAISNQFA--------SSALGC--ALGTLDVTFSVMSINILSAEVD-IL--------------------------GEAWKQTT---------------
--------------------------------------------------TYNQ-----------LRRNVRQHV-LLL-----SLMNDVQSILS-FIVLD
MFVTCEFMLC-LCSF------------QIYQIYST----TSFVSLMK--NIC----MLAALIVH----------EFV-----YF-FFG---QRLV-SKTM
D--------LHRSVYFC-EW---YNETK------------SFKS--------------S-MNIVHIRMNKPF---------------T--ILA---GKIV
P-------------------------------V--TLASF-IT-----CLK---AAFSYFNL--LRALSHT-----------------------------
--------------------------------------------
>SfurOR19                       
----------------------------------------------------------------------------------------------------
------------------------------------------------------MGGAG-----KIKESREKLVRYL-----------------------
----------------------------------------------------------------------------------------------------
-------------------------------------------------------------------------------------------------KLT
NLYPKENATFFGKFIYAF------------------------------------VNYMFLQT----IFAIIQKWSTWSFNSKVSAIES------------
-------------LNNNMGTLGLVNDIF------PFINHIPLSVAMIDGKYFLNG---------------------------------------------
---------------NGRKKKDYLKRVQLIDEMEEKTVKLVD-----------------RLEMILICFYTGYMLAPAFGIILHV----------------
------------------------MKSQSL---------------------NQVILPFMFF-ISHESAARSPPVFSSLQT---------------LL-PV
FLV---ESFY--------IYIQLI--CTVILHTRFILTVSHVSI-EID-LF----------CMDLEEFCLENF----ECVGDGSNNGKDFA---------
--------------------------------------------------HQKKKL------EMIVRNLVIHHQ-LIF-----KKVQELNNSLV-SSLIY
GNSFLTIQLA-ILIF------------CLQQHPDF----LQRIRYAI---------MMIPLLFM----------LIA-----YS-EYG---QRIE-NQGN
K--------MRLALHNF-PW---QAKPK------------RVQS--------------TLKILMIRSNMSPQ------------------ISS--VYNFF
K-------------------------------Q--NRQNM-SK-----LMK---LAYSYFNL--LERIST------------------------------
--------------------------------------------
>SfurOR20                       
----------------------------------------------------------------------------------------------------
--------------------------------------MENIASKPHKGYKNLLKNDRE-----PSKTHTRSYKKLIYLMSILM----------------
----------------------------------------------------------------------------------------------------
-------------------------------------------------------------------------------------------------CTS
GLWTSPKNRTINLPVI--------------------------------------LLIFVVYL----FLICGVIASYFDHETISDTIDS------------
-------------SVIVVLILLDLGQYS------ALIAKKKH---LASLIEYVEQVSEITATGNEYRNLVTSTCEKSYARQITITDNDYHEYFGSKVTVT
SDNKYNSKITDTDNGYQEPVVTDLDDMEAWDNNVKERASRVTATDNCDEYGAATREKGEFWTLFVTAANIVGVAMT---LSAYL----------------
------------------------FKTKFY-------------------RFQERRLLFPLK-LP--------ISNQHPLI---------------FT-PL
LLI---QVLG--------GFISCQ--FRLFASAMINGPLFMLIA-EFQ-IL----------RRDFEQQLLAPSNGRTKNYQQAVGSMQYPGRNF------
--------------------------------------------------GGTANF------DLDLKRLVKRHN-KLV-----SLCKNIEEVMS-KLILI
LYIICELLLC-LQSF------------KLYKDWSR----LSAEDVAT--GMT----MLLQTVQH----------LFF-----YF-YAS---QNLM-SQTQ
D--------LHTSIYCS-QW---YKADC------------KYQK--------------S-LSIVLSRSVRPV---------------I--LTA---GKVL
P-------------------------------V--TFRSF-LK-----GLQ---AAFSYFNL--LRALTHS-----------------------------
--------------------------------------------
>SfurOR21                       
----------------------------------------------------------------------------------------------------
------------------------------------------------------M---------------------------------------------
----------------------------------------------------------------------------------------------------
-------------------------------------------------------------------------------------------------IFY
NPFTPSPAI---------------------------------------------SFSTFTQY----LLILPVELWYIHLSFTLAFVLN------------
-------------ESSFLAVDNVVR---------EMKLFQMN---LHELNKNADA---------------------------------------------
------------------------------IEKQANATEDYN----------------------------------------------------------
----------------------------------------------------------------------------------------------------
---------------------------------------------RLK-VI-------------------------------------------------
-----------------------------------------------------------------VRQISIHHQ-LIY-----KKVEMLNKGFD-FQVMY
NNTFICFHLC-LAIF------------CMVKV--------DLLYKIK--YGV----SIFAITII----------SFM-----YS-ENG---QRLE-NEGE
N--------LRLALYSC-SW---IGKPA------------WFCR--------------SLLILVTQNNRTPK------------------LET---FKIF
T-------------------------------L--NRNNL-KV-----VMQ---AAYSYFSV--LIRFSR------------------------------
--------------------------------------------
>SfurOR22                       
----------------------------------------------------------------------------------------------------
------------------------------------------------------MVLLL-----------------------------------------
----------------------------------------------------------------------------------------------------
-------------------------------------------------------------------------------------------------SEV
GRAPEK------------------------------------------------LQTILGIV----KYGVKYSINMKLSEKQKLIIKQ-------ANKND
-------------LLMCFCFIGTVT---------CYAITTGI---IPAISGFIKI---------------------------------------------
---------------STGDLDDDILEK-------------------------------------------------------------------------
----------------------------------------------------EIPMPVAGSWLP--------FSIKNLST---------------YT-LL
AAF---QQFA--------ISLHLF--IYMGWFAMTSSAMMNISS-ALK-LL--------------------------ACFVDEMDERLGNI---------
--------------------------------------------------QEGKPL------DNYIKFMVDYHN-AIY-----KTIKDYDSATA-VMMLL
LYAVCVVEQC-VSFF------------CIYEVNDR----GLQITFLG---------VLIVNILI----------LGS-----FT-FFG---QFII-DEGE
K--------LRLSLNHS-NW---INKCD------------SYKR--------------S-LLIIMANTQKDV---------------A--LKP---AGLY
V-------------------------------L--DRHTI-ML-----IAN---ASYSYLSL--MRNFKK------------------------------
--------------------------------------------
>SfurOR23                       
----------------------------------------------------------------------------------------------------
------------------------------------------------------MESSN-----KPANTASRKYTTLTLPPK------------------
----------------------------------------------------------------------------------------------------
----------------------------------------------------------------------------------------------------
------------------------------------------------------IVSGIYLI----LTILLQLNLMLSVHSGWNDFIQ-------RLITI
-------------KDMILTCFCYMS---------FARVIGRD---TTLLCEYVEEHI-----------------SSVN----------------------
---------------IGKNRIEGQNLILLNRERKLETTHKIV-----------KR----YYYLLVGICGLLPYVQS---LKVLI----------------
------------------------RADYLE-------------------RKPKVAFLLNVH-YP-------EEYRSFFMD---------------LI-VQ
TFL---LVWY--------CVFIYY----WISDLKAMSLSFQCITTEME-LL----------R---NS-----I----DEMDTIIENHHLAINKQK-----
--------------------------------------------------NMDSDLFNKIILHSYLSGIVKSHQ-NIC-----SRMNFFNINLK-NLVVF
LMNVYALQLCLFLIF------------VIELP-DI-------FSKVR--YLL----RYSIILSL----------VFF-----VS-VDG---EKVT-SEGE
K--------LRRALWMC-SW---TDKPN------------WLKM---S----------L-LTMMTR-ATVDL---------------K--IQP---FTLY
S-------------------------------L--DLTCF-TQ-----IVK---GTYSYFNI--YKSLKK------------------------------
--------------------------------------------
>SfurOR24                       
----------------------------------------------------------------------------------------------------
------------------------------------------------------MGEIK-----QRLTEKNPPLEFGDKKTR------------------
----------------------------------------------------------------------------------------------------
-------------------------------------------------------------------------------------------------KLP
EEQITEESLLLAFGDK--------RING--------------KFG---LLF---FALTWTLQ----INLIFCLTYEWPDFLNRILTMK-------EILMS
-------------CFATSGYFVQNH---------LLILENDV---IKRYLKDVKY-------------------QNTS----------------------
---------------RERNRIIGETNN---FIKWFSVVSIRA-----------------FKIMFIFGGCLPLLQVI---IFLTK----------------
------------------------SYLTGS-------------------ELKQVPFVVFVY-VP-------ERFRTIHGY---------------LI-AQ
ILA---FSWY--------GLVSYM--W-GVSYKVYLTSIRCVET-EMQ-LL----------C---QS-----L----EEIGMMSGSGNESILVFKSDTKK
VQG-----------------------------------------------NEEDKL------RQFFSSIIQHHQ-HIL-----KLTSLLSKHLR-LVIVT
FINIYGLQTC-LYMI----FLI-----KMKET----------GLRMK---YA----FIYCIILV----------IMY-----SCTKSG---QDIK-NKGE
K--------IRMSFYEC-AW---VNKPQ------------WMKR---S----------L-LVMMSK-SVEPI---------------E--LKP---FGLY
V-------------------------------L--DLNCM-AN-----ILK---ATYTYFNI--ANEFLK------------------------------
--------------------------------------------
>SfurOR25                       
----------------------------------------------------------------------------------------------------
------------------------------------------------------MVRAG-----KLSTEEE-----------------------------
----------------------------------------------------------------------------------------------------
-------------------------------------------------------------------------------------------------SLL
EIFSDKRISRKMTVLF--------------------------------------FALTWSVQ----INLIFCLVYEWANLLNRILVMK-------EILLS
-------------LFAINVYFIRND---------MLVLENKL---IMRYIKNMNQ-------------------HNTS----------------------
---------------KERDRLITEQSQ---FMKWFGGVASVR-----------------VFKFIFIFGACLPMLQVSIALARAY----------------
------------------------FTGKLE----------------------KVPSVIFVY-VP--------QVFRTIPG---------------YLIIH
LLC---FTWS--------SFITAI---CAVIYKVYLTSMKCVET-EMD-LL----------CQSMFE-----I----GPMLANDYELNTKEEQR------
--------------------------------------------------SEKKEL------RHLFSVIIQHHQ-HIL-----RSIKLLSKHLK-LMIIT
LLNVYGLQTC-LYII------------LTLKM----------EQVGL--RIK-NASLYMMSMLI----------IYT------CTKTG---QELK-DKGD
K--------LRMALYDC-SW---IDKPV------------WFKR--------------SLLVMMSRAIQATE------------------FRP---FGLY
S-------------------------------F--DMNCM-AN-----VLK---ATYTYFNA--ANEFLK------------------------------
--------------------------------------------
>SfurOR26                       
----------------------------------------------------------------------------------------------------
------------------------------------------------MDDKQGIKEEK-----FENIVSGLERAGIRLYKF------------------
----------------------------------------------------------------------------------------------------
-------------------------------------------------------------------------------------------------SLL
VFYPSGFWKYYTIIGF--------------------------------------ILAEILGA----YFLIVGAVAIIQQMDDIFILFE-------SVHAY
-------------LIMIAILTNLND---------FYIVRPRVRNCWYKLLVLCKE-------------------DFFE----------------------
---------------YECEYVKREAARLRMLSKMYMKWFFNI-----------------AINGIFVTLIMVMVVIP---LVRLY----------------
------------------------LNEEQK----------------TDNTSYNVYLPLSVW-SP--------FNSRTVAG---------------YA-FN
YSL---LFIT--------ACHLLI--IMLVYISTIFYFFMELII-QLR-IL----------C---FA-----LEKHDQRLKILRENATKQQTFNSTSNKM
ISRAGDQ-------------------------------------------FENYCI------TKSLEDPILHYL-KIR-----EFFNVFQEACS-FFFGL
MLSANMLVIVAMSLL------------LTRID-SI-----LTVDGLK--FCM----ILSIEIVN----------IFI-----YT-YSG---SMLV-EESH
Q--------VQKYLYSI-EW---YGFTS------------NQKK--------------TLNIFQNQSGSKFL------------------LMA---AGLY
N-------------------------------I--DLDTF-IQ-----VMQ---TAYSVFNV--FNNMKS------------------------------
--------------------------------------------
>SfurOR27                       
----------------------------------------------------------------------------------------------------
------------------------------------------------------MESNA-----FDVDIHFRNKIRLL----------------------
----------------------------------------------------------------------------------------------------
-------------------------------------------------------------------------------------------------RYV
SSWWTNPSKLWLNLLE--------------------------------------KSLSAIRI----LLMMLASVCQLIQLTKMSNLKG-------ASEIV
-------------EVMTLTISACYKSTF------FLYYQKDYAALLNLMRGCFCE--------------------NPL----------------------
---------------FFRKTQKKYTNMSKFLCYTDAITYLYF----------------TTATIFILFGIIATIFVPETQNSKVLPYCKPNPTLIGCDSLQ
HNLNSQQLSKSKPNLTLIDCSNVQHNLNPQQLSKRKPNLTSIDCSSKVQSHHNSSLILKVW-LP--------VDYSWTPF---------------YQ-IV
HLV---TSFI--------LFDCCL--IYVAQDAFCFTFLYAVCG-QFQ-IL-------EESLMNLDHLARGRLNVAAKRTYSEQGKDVQESIPHHIDGN-
--------------------------------------------------VDEKLL------HKMFGECIQQHI-LLL-----KLLRDYEKLMG-SMIII
DFLHAICSLS-FALL------------ELSVAHTL----VHAIKLFC---------FIAICIVH----------QYM-----NN-YFG---ELVI-QKQL
S--------ISRAVYSL-PW---EEFPK------------KIKS--------------S-ILFMLLRTERPI---------------V--ING---FKMY
L-------------------------------L--CYRTF-VE-----FLK---AITSYYTV--LRSVHLEK----------------------------
--------------------------------------------
>SfurOR29                       
----------------------------------------------------------------------------------------------------
------------------------------------------------------MELVK-----MSDVVATFMKHL------------------------
----------------------------------------------------------------------------------------------------
-------------------------------------------------------------------------------------------------NST
GLYSPKKPSLKGKITY--------------------------------------FILIYVVF----EVLFVMIHSWKTWDFNSRVTAL-------ENLNL
-------------AIGIFNIATEHM---------LLHDRKDNQIQLMSSEVYLYD-----------------VTKDGV----------------------
---------------GISMYQEKEIFVESMEKDSIKLTNIIV-----------------TSLRWYFVGYLMSSLCG---LLFYL----------------
------------------------INDDFS----------------------SLSLPIVFL-NP-------LTPSPSISFINFKQ----------YF-II
LLF---ELWY--------THLSFT--LVITMGGFYFLSIDNVTR-EMK-LF----------HINLKE-----LNLNLESIEAGVGESGPDR---------
--------------------------------------------------SNFEVL------KPICKRIFTHHQ-LIY-----KKVRMLNQGLD-FIVMY
YNPFICFQLC-LAIF------------------CI-----VKVDILF--KIK-YGFAFFTVLVM----------SFI-----YC-EKG---QSLE-NEGE
E--------LRNALYNC-NW---VGKPT------------WFCR--------------SLNILMTQNNQIPK------------------IET---YGIV
T-------------------------------L--NRKNL-RG-----IMQ---AVYSYFNL--LMRFSR------------------------------
--------------------------------------------
>SfurOR31                       
----------------------------------------------------------------------------------------------------
------------------------------------------------------MLDLI-----YTILHGEKIDRNQYNSFL------------------
----------------------------------------------------------------------------------------------------
-------------------------------------------------------------------------------------------------KIM
KLLLIVSGLRKQSDPE--------------------------------------QLNTILII----INVILLVSGCITCLLSCLRFIN-------DLNTF
-------------TEALMFFILFARVIG------NYYS-------LGTNLRKINR-------------------FLWA----------------------
---------------CETNFDEFEKKNLKEISNLKQISDHSV-----------------LTFVVVMVSLFVSMFVT------------------------
------------------------YTSSFR------------------------FFPITSP-WD--------NQIGSSVF---------------LSNIA
LLY---QIVV--------CFISSV--VSLTDATMGLGSVNIICG-ETE-IL----------G---------------RTLLA------------------
--------------------------------------------------TDGNPR---------LKLCVKQHC-FLI-----SLMYNIQSIFS-LNIFL
IFISCEFMLC-LCSF------------QIYQMHAT-----MTIASLG--KNI----CMLCALLF-----H----EFV-----YF-FYG---QQLV-NKTA
D--------LHHDIYFS-KW---YKKPA------------QFKS--------------S-TSIIQYRTRKPF---------------V--IMA---GKII
P-------------------------------V--TLASY-VA-----CLQ---AAFSYFNL--LKALSHNQE---------------------------
--------------------------------------------
>SfurOR32                       
----------------------------------------------------------------------------------------------------
------------------------------------------------------MNDQE-----MWDPLTLVSKSL------------------------
----------------------------------------------------------------------------------------------------
-------------------------------------------------------------------------------------------------AFM
GRPIPGKIEIRYVLMT--------------------------------------ILAIMMFL----QSFLFLVMRFSDLKCRLLAFED------------
-------------MVVIFYTCGMLI---------DFLLKPKK---GLTMMATIKR-------------------KHFN----------------------
---------------VKEVISVEQKAMLDKLERKAQSTTKIL-----------------VITVINFTIGNVILPITIGVITLLT----------------
---------------------KNKGDSIVLDSGNDTSKWQESLKNEIDNEFGDYPLPFEGW-YP--------FSIAQLPI---------------YLTLS
VIQ---ATYQ--------GVESTI---FICWVVLIMCAYLTVEM-ELK-LL----------CQSFRE-----IDLRLEKYMMNQEGIIPDGNVDE-----
--------------------------------------------------LKNKYL------KRYLRNLVEHHQ-SII-----EVVNELNRASS-FLVFM
FNQIITCQVC-MGLF--------------ASQSQI----DDKVFKVK--YRI----LILPVLFS----------FGM-----FC-YYG---QGIT-NEDE
E--------MKKAVVHC-SW---QEKPL------------WFKK--------------Y-ILLILTRLNKPL---------------E--IKP---LGLY
V-------------------------------L--NMRNF-SV-----ILN---ASYSYYNL--LLTAESKNRAA-------------------------
--------------------------------------------
>SfurOR33                       
----------------------------------------------------------------------------------------------------
----------------------------------------------------------------------------------------------------
----------------------------------------------------------------------------------------------------
----------------------------------------------------------------------------------------------------
----------------------------------------------------------------------------------------------------
----------------------------------------------------------------------------------------------------
-------------------------------MNEITRFIFCL-----------------TILLAVPLVTIRFSLLP------------------------
-----------------------------------------------------------------------------------------------VM-VL
HAV-----------------------GIFETVSADIAKLKYSCG--------------------------------------------------------
--------------------------------------------------DNTEEI---------IIEIIKLHQ-KAL-----IISKNLVEFFR-PIILL
KAVFSFWMFA-VLMV------------VITEE-PI-----GSSIFIN--CAF----CMLCSGYE----------LLL-----DC-WSG---EQLA-RKSE
K--------VGVAAYQC-QW---DRMLN------------GARR---N----------L-VLLTLR-AQRPI---------------QLDVRP----YLI
P-------------------------------M--SLKTY-VQ-----IMK---ASFSCYTL--LLNIKAEKH---------------------------
--------------------------------------------
>SfurOR35                       
----------------------------------------------------------------------------------------------------
------------------------------------------------------MYQPF-----NILKILMSFMCIHPP---------------------
----------------------------------------------------------------------------------------------------
-------------------------------------------------------------------------------------------------KFC
TTSELKLSMYNGLTGL--------------------------------------AVAIEFLS----YIFYFPSTFFMYKSGSELTPFQ------------
-------------AFIALYGISMMMQIF------MMITTRSE---LMDIIKSIHD-------------------KYAA----------------------
---------------DGAHAEVENEQSRKRSLWLFSAITVLQ-----------------VPTFLGGIINSEYIGNNEDSIKANI----------------
------------------------HFGRKN---------------------PERLIAYLPW-LP--------YDYTISPY---------------FE-VT
KTL---MYIA--------LTMGCI--SMMVRYSLLPMLTFYING-QFD-MI----------AKRFES-----LKATDEKPGSNGRK--------------
--------------------------------------------------LIEEEI---------LNEVIRSHQ-QAL-----GLSKRVIVYFR-PLIVT
KTIFYFGILA-DLLY------------AVTEQ-TA-----GTAQQIN--CCF----CLMSCGYE----------LLL-----DC-WCG---EYIA-RKSQ
L--------VGLAAYKS-EW---HNMSF------------NVRK--------------S-LAIVINRAQKPE---------------Q--LNG--RTGFI
P-------------------------------M--SLETY-IQ-----IFK---ASYSYYTV--LQNLNKADQQVQI-----------------------
--------------------------------------------
>SfurOR36                       
----------------------------------------------------------------------------------------------------
------------------------------------------------------MLWWQ-----ISKADWASVKRGLEKSGMTF----------------
----------------------------------------------------------------------------------------------------
-------------------------------------------------------------------------------------------------VLT
SGLLVSPEQPLLAFNI--------------------------------------FIIVLSAF----TMTFFVVIGLVSSYLARNDLLA-------FVELA
-------------HANTFSLALWILVIT------HYSMKIPL---AYEAMKMIDR-------------------GIFE----------------------
---------------YDTELNQNEVDKIKNTAKVYTNLFKKW-----------------YRMSLVILFIILAFVAP---LLISI----------------
------------------------YGGEER----------------KKIKQLNYNLPVPIW-FP--------FDTENLLG---------------FS-CA
YFL---FLVQ--------LGLVFS--YICAAMPLLFFGIMEVVA-QLK-IL----------KLSINSLEMRVLEKC-QKIGKDLSKAGVETLEYDP----
--------------------------------------------------NYERCV------QECLKENIRHHA-EIL-----RFFNLYQALAS-TIYGV
IIGVSMLILASLTLV-------------------L-----TKTKLLS-FETMKFSTFFVVELVV----------VFG-----YC-LMG---TFIT-EISK
E--------IPRALYDY-EW---FNAHD------------KNKK--------------ILKTFHFISSVNIV------------------LKG---NGIF
V-------------------------------I--DLKLF-VQ-----IVQ---TTYSIFNI--FTSMEK------------------------------
--------------------------------------------
>SfurOR39                       
----------------------------------------------------------------------------------------------------
---------------------------------------------------------------------MEKIISKIFMYL-------------------
----------------------------------------------------------------------------------------------------
-------------------------------------------------------------------------------------------------QKL
GCLPPGRSSTKGRMIF--------------------------------------LISIYFIL----QTNVIIVQKWSIFEQRITAMEN------------
-------------INIFYAFFFAIT---------DYYLFPEH---LKTMMEVINF-------------------PHFK----------------------
---------------YDKRLHQPELAAQCSALMMETRKTWSK-----------TGIILEIAMKCFFFSSNILPVIG---FIQYI----------------
------------------------IGYETE---------------------KDLTLPFVSY-IT--------VDKENLIS---------------YI-II
LII---EMIY--------IYYAFI--LAILLYLMTIASVHNVIL-EMR-LF----------C---MC-----LEGFNEHYLKKINGIQCENDVNSKRSG-
--------------------------------------------------GDERKFDEILILKLISRELSEHHQ-LIY-----RKIYMLKKGFK-FQLCY
GNGVICFQLC-FATF------------CFLKD-DL-------MFKLK--YGA----VTLLVTLL----------LLI-----FS-ESG---QEIQ-RQDE
K--------LHIALYEC-AW---YNKPL------------WFQN---C----------F-KIMMTR-NSIPI---------------RMEVYR-----IF
T-------------------------------L--NRNNV-TV-----VLK---SVYSYFNF--LRQFSGDL----------------------------
--------------------------------------------
>SfurOR41                       
----------------------------------------------------------------------------------------------------
------------------------------------------------------MIGLE-----DDSQ--------------------------------
----------------------------------------------------------------------------------------------------
-------------------------------------------------------------------------------------------------HFV
RTF---------------------------------------------------VVVSFCYT----CLPVLNAVYARLTMNSSADFKD------------
-------------LPQVSYL--------------HYPLSAGQ---PVTLTHYLSG---------------------------------------------
----------------------------------------------------------ALFLYAGNLSAALFSFCS------------------------
-----------------------------------------------------------------------------------------------LY-AS
YLA---------------LRCVAD--AFQQLAALIGAWNSSAAT-----LP-------------------------------------------------
--------------------------------------------------------------DNAFREIVVFHQ-QIC-----REARLLNKGIE-TATIN
LLQGCVVQLC-LGLF------------SILEGGDK----IKYGGFTC---------FVLLMLVG------------------FS-SFG---QILE-DRIE
R--------VRLCIWES-DW---INRPP------------FIRK--------------ALFTMMIGATARLE------------------IRP---YGLQ
Q-------------------------------L--NMRSF-AG-----VLK---TVYSLFNV--INQSR-------------------------------
--------------------------------------------
>SfurOR42                       
----------------------------------------------------------------------------------------------------
------------------------------------------------------MRGFS-----NPEDCFRWVC--------------------------
----------------------------------------------------------------------------------------------------
-------------------------------------------------------------------------------------------------GFL
GRPYPAGKIHFRFYII--------------------------------------VILYIMNF----LQLLLGMRPRWNNFQARYQSIE------------
-------------DLIVLAFMTIIVC--------EMGWSFNK---IVVMVEIAKS-------------------NLYP----------------------
---------------ASQPLSDRQKSI---IEKMNDEILGII----------------KTFAFIVAGFSLINGFIP---FLHGI----------------
------------------------FFVSRK--------------DINNVSQEQIPMPVECW-IP--------YNIEDVIT---------------YI-IF
VFP---QVIM--------FAMCSF--VGFIWFTPFIISLFHLMK-EID-IL----------C---------------HSLNDMDYWLEEKTGS-------
--------------------------------------------------DYDFHL------QKYFKGVIEHHQ-NIC-----RTVQQLNEALS-VFLFL
FNCVCCAQIC-VSLY------------SCFETSDS----VSQMKYIL---------LLGPVFSC----------FYF-----FC-WSG---QELI-NRND
Q--------LEKVIANC-SW---MNKPK------------WFRS--------------S-LRIMILRSSKPL---------------Q--IKP---FGLY
T-------------------------------L--NFNNI-MM-----VCR---AAYSFFNF--MHKVQMKSVY--------------------------
--------------------------------------------
>SfurOR45                       
----------------------------------------------------------------------------------------------------
------------------------------------------------------MENDI-----EIKLKSKLKKISEICK--------------------
----------------------------------------------------------------------------------------------------
-------------------------------------------------------------------------------------------------NYI
GFQRDGISFILFYGA---------------------------------------AINIFAFC----ALSGVKAVQLFSSGNDETLISN-------ECLNA
-------------VVVFFSLLSAEIKLI------LYFKNRRK---AYKLYSVICK---------------------------------------------
---------------TLPLNSNDMERE---GEETIHIAVMIL-----------------IWSSAAATLFALLNSNV------------------------
------------------------LSFNRG----------------------ETILLFQIY-LP-------KSIERNAFT---------------FY-AV
YGL---QLLM--------CTHVVA--INGSTLASFAHASNVLCV-QNKVLG---------------------IAICNLTLDDGGRITDVKL---------
--------------------------------------------------TFGHRR------QEKMREYVEFHL-HLI-----NIVSQLESVFG-GLIFW
EFVGSQCLSC-LLTY------------LSIVEANK----GRIFSSIR--TIF----MIPALLIT----------SFI-----YF-FLG---SKIS-EASE
E--------LRKLLYSS-YW---YDQPL------------WFQK--------------C-LLIMMKRMQKVL---------------T--FNS---VHII
P-------------------------------V--TLNSF-LR-----ALQ---AGFSYFNF--LNAMTGRYK---------------------------
--------------------------------------------
>SfurOR47                       
----------------------------------------------------------------------------------------------------
------------------------------------------------------MDLYE-----DTDENWESTYRGLIKT--------------------
----------------------------------------------------------------------------------------------------
-------------------------------------------------------------------------------------------------GYL
SFIKVAILIAPKGRDY--------HLSG--------------------LIL---LGYSTLIQ----WILLYCGFISLFKASNDLILFI-------EIAHY
-------------YSILVAIHILFVEHY------IFKMSRNR---KIFQVMDIDI-------------------YDYG----------------------
---------------TDFDRNEMENSR---LKTGYYMSYIKV-----------------GFIVCLAMTGCALSILP---FVQIA----------------
------------------------RGVEKM------------------RYDILVILPVPFW-FP-------FNTETSVVG---------------FG-FA
YFL---ELNM--------IIFTIF--YLGTYIPFIIHMMVEIVS-HFM-IL----------N---HS-----F----LTIEERTSAMYCTLKPLDKNSPS
TSQVMELAEDS---------------------------------------LYDRCY------TECLRRNILHHK-AIL-----GFVELFQDVHS-TLFGV
LLGANMLVIAAITIV------------ITKVE-FS-------MNTMK--FYL----MMLIELTN----------VFM-----YC-FLG---TLIT-EEAK
S--------VGIAIYST-PW---ISSSG------------KNKK--------------IVQFVQMRISKQVV------------------LKG---NGVF
S-------------------------------L--SLQLY-IQ-----IMQ---TSYSIFNL--FNSVDS------------------------------
--------------------------------------------
>SfurOR48                       
----------------------------------------------------------------------------------------------------
---------------------------------------------------------------------MDTLNSVRRTL--------------------
----------------------------------------------------------------------------------------------------
-------------------------------------------------------------------------------------------------TLA
GHRSDGSVAFRTHLFT--------------------------------TFL---VSYAMDLT----YSMFLSDTGDIKKILAVKDLVS------------
-------------IVMALVLIPASPGVYKLCKVAEAQMQRNI---LQPIVPEVAD-------------------IRNQ----------------------
---------------LDLEHNKTGKKI---YKTLVLIIIVYV-----------------SLPVLQSVIVIALHKIPQLSTLGMM----------------
------------------------ILGNSE----------NQTGIKTLNVEEDLALVFYFY-YP-------PGLTTIWFY---------------FI-LS
LSH---AVWC--------IWICLF--LYSIFNSAMMSIKNTIS--EMK-VL----------GVAFDR-----L----DELTGNGSSVYNDDNHNRTDKQ-
--------------------------------------------------LNETLL------KDYFRLVVIQHQ-LVC-----RDLRSIDQGLK-TVIVA
LDVAFGLHMC-LAIY------------CIIKM-ES-------FSLKI--DYT----VLLFWLMT-----I----VYN-----YS-AIG---QQIT-NEGD
D--------LTMKIYDW-AW---VDKPQ------------CIRK---A----------L-LLVLTR-ASRKM---------------E--LKP---YGIY
V-------------------------------L--NLTSF-KN-----VMN---ATYSLFNL--LKKIA-------------------------------
--------------------------------------------
>SfurOR50                       
----------------------------------------------------------------------------------------------------
---------------------------------------------------------------------MSMANKKIFSKI-------------------
----------------------------------------------------------------------------------------------------
-------------------------------------------------------------------------------------------------IQV
AEWLRCDELKLAAPIT--------------------------------------LVMINSFI----VVSGMLAAIISNWDVLEIRFLA------------
-------------IKDIVIVISLTLVAL------EYAFSNKK---IMSLIQIIDG-------------------KFLY----------------------
---------------QRLHGSISSHEFKFGENNGNIEIRQVIQKAWHSIEELDRGIMNSVRIVTLFLDLTPFLINI---LIILN----------------
------------------------TGFDKI-------------------TIKDLRLPFFFL-YP------KNYDKISVYL-------LMYAIDSLFIYFI
YIF---SYCA--------FATVTIGAQKTATDLEIFRMCLKCFTNDNSDLI----------WTHKDE----------KQIRRGKIFGREMDETVN-----
--------------------------------------------------NDDIDY---------LVIVIKYHQ-MIC-----RQVRVLGDNGG-LVTTL
ANFCIGLQTS-VCLF------------LFIET----------NNVIM--KTA-CASMLFFNGLL----------LFF-----YC-SSG---QKII-DENE
L--------LRKQLAEI-VW---WNRPR------------KFQT--------------SLLLIMTR-ANHDL---------------Y--VKP---YGIY
V-------------------------------L--NYNVF-RN-----VLN---ASYSYLNM--IRALK-------------------------------
--------------------------------------------
>SfurOR51                       
----------------------------------------------------------------------------------------------------
------------------------------------------------------MRQVA-----PEVFEESKDYAFNYPDSI------------------
----------------------------------------------------------------------------------------------------
-------------------------------------------------------------------------------------------------KLG
SHFCKGALALLGRPRL--------AGRM--------------------------TLLFLAYS----AAVIICCLQMIVFLIVEWNSYE-------LRFKA
-------------LENLNLTILCFSILV------EFGIYPQK---TQILMKIIDA-------------------PIFE----------------------
---------------YQMPLSENMKTV---KLEACKRDKSVQ----------------KIFGGLMLIYYSMTFVFP---VIYAI----------------
------------------------FALLFF----------------SNIKVDELPFIYVFW-LP--------VPMDNFIL---------------YF-VQ
LLL---QSLH--------GIVLCS--GYTGWFVLFISATVHTQH-EVK-IL----------G---LY-----LREMDERLLSKNFELKSLTERKEKLEN-
--------------------------------------------------DQNRRL------KLYLNQLCKHHS-AII-----RTIKTFNENGS-SMQYI
YNQMVVFEIC-IHMF------------LYLRN-EG-------VERHK--NLF----SSLLGVLL----------ISN-----VG-YFG---QGLI-DEGD
R--------LIRELSHC-SW---VDKPT------------WFKK---S----------LKLMMMTA-IHRPL---------------Q--IKP---VGLF
V-------------------------------I--SLENV-SR-----VLQ---AAYSYFNV--MRRLKDK-----------------------------
--------------------------------------------
>SfurOR52                       
----------------------------------------------------------------------------------------------------
------------------------------------------------------MSKVV----------NTFDVRCFRVIGL------------------
----------------------------------------------------------------------------------------------------
--------------------------------------------------------------------------------------WQLISSTKGYSNWS
KSNSDHQNNTSKNITDNSYRSKNSCDKIFGNNNSKNISDNIFKSNSPGYFY---LLNVTVMT----VFVPYVLMEFFGLMTSHYDFVT-------LTEKL
-------------SVNITLLESAVK-FL------YCYMRRRQ---LADLLRVFEE-------------------NFLL----------------------
---------------CMQQNRDTNLKI---LENYAKNLTGNI----------------NLFIIIIYATVGLWNSLP---ILSCL----------------
------------------------QGTGCS-----------------------TLQIMPSW-YP----ISIDQAPIKQLV---------------YL-LE
FII---MCYC--------AS------LLYSVNCLILAFARMISS-QVE-IL----------K---LS-----M----TNLAENAARAVYGELVKNGNFTG
SEILER--------------------------------------------RYQEKL------DDLQKDCLIDYQ-RIL-----SQAALMEETFS-PLIIF
QLAVSTITLC-LVLI----SLTT----KTAAD-ST-----ISLTLGC--KFS----MYLIFGLM-----E----LFV-----YS-WCG---HIIQ-DQTG
S--------LHGSLYEM-AW---LSNSL------------NFKK---N----------V-LQAMTR-ALRPC---------------R--LTA---GKFR
P-------------------------------V--DFKTF-AG-----VLK---MSYSLFTF--LYGSGFKK----------------------------
--------------------------------------------
>SfurOR54                       
----------------------------------------------------------------------------------------------------
------------------------------------------------MLADNQSENHK-----SPNETSKHRFITLQLKML------------------
----------------------------------------------------------------------------------------------------
-------------------------------------------------------------------------------------------------RFL
CIWPLHSKNQIYVLLH--------------------------------------KIFAFFRI----TIMILVSIGQFIQLFFMPNLGL-------LSSVI
-------------DVATLTTSAAFK-WV------FTMLHVKE---FDKLNNVIFD-------------------KFLD----------------------
---------------APLVESKKSKMT---MNSLLKYKDLLC----------------VGYCVSGTLIMTLWAFTP---LLNSF----------------
------------------------IQHDKI------LDRHDNDSDRFLSPYHDLKMPINSW-LP-------FSPTWSPL----------------YQ-IV
FFV---EYCT--------FIESAM--VYGFQDSYFFTMLYCVSC-QMD-IL----------CETMRN-----IKINLERMSVKGKRSGNFENLDNSQRRI
EIEEPDDHRGTSEYATIDKIQ-----------------------------YDEVEL------HNILKQCIEHHT-VLL-----KFLRDYEKLSQ-TMIIV
DFLHAIVSLS-FALL------------------EI-----TVSQNII--EYT-KMLLFLVICIW-----H----QFL-----NN-HFG---ELII-QKQM
S--------IADAAYDL-PW---VERSP------------QFKT--------------SMKIMIMR-SQQPV---------------I--LNG---LKMY
F-------------------------------L--CYKTF-ME-----FTK---ALISYFMV--LRTLQEGK----------------------------
--------------------------------------------
>SfurOR55                       
----------------------------------------------------------------------------------------------------
---------------------------------------------------------------------MYDSLRRYQVVLL------------------
----------------------------------------------------------------------------------------------------
--------------------------------------------------------------------------------------------------LV
GLWP------NDFNST--------WKKI--------------------LYE---IYTWFFML----HFVMVAIMRLLQAYYSQFDLEL-------FTKAS
-------------FECGFATLLMLE-IV------TMLILRYK---IRDVVIAMRKGF-----------------VLES----------------------
---------------DYAKKIMEKCDS---HEDLLFKALFVV-----------EL----PAVLAEIVHCLLLPARP---ADYRF----------------
------------------------NTYWNK-------------------THPEKRMPFPLV-MP--------CDDTISPC---------------LE-IE
AFF---VGIE--------IFQGIS--LMFFSYTLVPSFITQVCG-QFK-IL----------V---GR-----I----ESISSVDGNNNAQGNLENEIHFQ
--------------------------------------------------ATQSQK------DREVKEVIKMHD-SLL-----KISQTVVALMR-PFIFL
KTFFSFGMLS-IGLF------------TTLTV----------GIGSP--SFF-TAGGFLVVATL-----E----LFL-----VC-IYS---ENLS-TSSL
A--------VYNAAYNV-SW---PDMKE------------STKK---S----------L-VLLMLR-AQRPL---------------QLNVKS----NFV
P-------------------------------L--DLNTF-IQ-----VIQ---TCYSFFTV--LRETLGKQNNSDLKTE--------------------
--------------------------------------------
>SfurOR57                       
----------------------------------------------------------------------------------------------------
----------------------------------------------------------------------------------------------------
----------------------------------------------------------------------------------------------------
---------------------------------------------------------------------------------------------------V
PFWFPFNTYTLTG-----------------------------------------FSVAFLLI----TTEICLVLFYVGIGLS------------------
-------------FVVFIALEVAAQ--------------------LRILHDSIVN---------------------------------------------
-------------------------------------------------------------------------IEP------------------------
----------------------------------------------------RAIERYRCW-RE-------------------------------LG---
---------------------------------------------KHN-----------------------------DMLGDDP----------------
--------------------------------------------------LFQRCV------RECLKENIQHHI-EII-----RFFKIFQSVIS-NMLGV
SIVDAMSLLACLSLV--------------LTKVEP-----FSIEAVK--FTF----FFILELVF----------AFG-----FC-FMG---TSIT-EASK
T--------IPEAIYRS-PW---FRLLRG-----------EEKR--------------TLLIFQMNAARNFV------------------LKG---SGMF
A-------------------------------I--DLQLF---------VQ-------------------------------------------------
--------------------------------------------
>SfurOR59                       
----------------------------------------------------------------------------------------------------
----------------------------------------------------------------------------------------------------
----------------------------------------------------------------------------------------------------
----------------------------------------------------------------------------------------------------
------------------------------------------------MIV---LIYSYLTY----LTFIFTSFYTVFSGDSNLTMFE-------VIDVF
-------------TGAVPGFIAFAM-LC------CFCWRVDD---VRCLKQLFDK-------------------RLLS----------------------
---------------FGTNDDKEIV-----RENIKRSNMFIF-----------------IYMGPVYSNLIFWLIRP---LFSND----------------
------------------------KSIFNT----------------INNGTEIIYKIVDCH-YP--------FDYTVTPN---------------YY-YV
CLY---EIVG--------VYQLIT--LMLVFDTLFGSMILVFCG-QLK-VI----------K---FN-----I----DKLKMDKLQISQQNGEQR-----
--------------------------------------------------VFNVTM------EENLKCIIKNHQ-KLI-----SIFQVMKHVFH-PMIVV
KMGGCCFAVC-LMLF------------KVSKA-RS-----FNASQII--RDT----AYLITHIT-----E----MFM-----FP-WFG---HKLK-----
----------------------------------------------------------------------------------------------------
-----------------------------------------QT---------------------------------------------------------
--------------------------------------------
>SfurOR61                       
----------------------------------------------------------------------------------------------------
------------------------------------------------------MVLWQ-----IPKEDWLRIKRGLEKSGI------------------
----------------------------------------------------------------------------------------------------
-------------------------------------------------------------------------------------------------RFV
IASGLLVSPEQPWLTINL------------------------------------LMMLLAII----FMSFFVYVGGVSMYYARNDLTT-------FVEIA
-------------HAYTFVLAFWVLLTV------HFVFKLPV---LHELLQTVDG-------------------EIFE----------------------
---------------YKNKCCEEKEAKVKSQNRFYHLLFQTV-----------------LDSAVLVAVFILGFLAP---AMIKL----------------
------------------------FEDENR----------------RKVKEINYNFPVPLW-FP--------FRTDNLLG---------------FC-FA
YFL---LMVE--------ILLIGI--YLLAAIPFLVFAALEVNT-QYR-IL----------KNSILNLEPRAL----EKYNGMCRVSNNQLEILRQDS--
--------------------------------------------------FFKKCV------QECIKENILHHI-EIL-----RFFSLYQDLSS-TIFGV
IIGVSMIILASLSLV--------------LTKTEL-----LSFDTLK--FAF----FFIVELVV----------VFG-----YC-LMG---TFLT-----
----------------------------------------------------------------------------------------------------
-----------------------------------------NS---------------------------------------------------------
--------------------------------------------
>SfurOR62                       
----------------------------------------------------------------------------------------------------
------------------------------------------------------MEIIE-----EMRSTNLNYTRTGL----------------------
----------------------------------------------------------------------------------------------------
----------------------------------------------------------------------------------------------------
------------------------------------------------------LLLQGLSM----AFLLVPLHGFISYMIGAIEFQE------------
---------------------------------------------LKFAIMVYEP---------------------------------------------
-----------------------------------------------------------FTGSSSPANFAQFIAVT---IVQAL----------------
-----------------------------------------------------------------------------------------------YIYLF
YML---SSDS--------FLIESL--SNCTLKTEIKLFLNNLE--EFDAIF------------------------CARKWDDKDGILSAR----------
--------------------------------------------------LRKLKI------FEKFGRIAAHHQ-IIF-----RETRIYQKTMA-YLTVY
FNLGVCGGMC-ISLF-------------LVEQGDF----FFKIKYAV---------AACCLGLA----------LAL-----YS-QEG---QDIE-DGFE
E--------MKDALYRI-SW---HNLSV------------SLRK--------------SLAILLTRHCLPPK------------------VTG-------
-----------------------------------SYGIF--------VIN----RKNLSMI--------------------------------------
--------------------------------------------
>HarmOr12                       
----------------------------------------------------------------------------------------------------
-----------------------------------------------------MEDEPL-----LIDKTVKNIEFLFRCTGI------------------
----------------------------------------------------------------------------------------------------
-------------------------------------------------------------------------------------------------NIK
SGTKTRKDMIKSRTVY--------------------------------------IINFLWLN----IDLAGAVMWFFTGIANSKSFTE-------LTYVA
-------------PCITLSFLGNLK-SL------FLILREKH---VDKLIQVLRD------------------LEINE----------------------
---------------KARPKSEETDAI---IKYEHNFVTTVI----------------SVLNVLYFVLLVAFALSP---VSLVA----------------
------------------------LKYFTT-------------------NELELLLPFLIV-YP--------FDPYDIR----------------YWPWV
YLR---QIWS--------EVVVII--DICTADYLFYTFCTYIRM-QFR-LL--------------------------KHYIERVIPEDDGGGRL------
--------------------------------------------------TNIEQV------RAEFVLLIKWHQ-DLI-----SSANMLETVYT-RSTLF
NFVSSSVLIC-LTGF------------NVMAISDV-----AFVATFL---------SFLFMSLL-----Q----IFF-----LC-FFG---DLLM-TSST
E--------ISEAVYNC-RW---YLADT------------SLGK--------------D-LLLVQTRAQTPC---------------K--LTA---SDFS
E-------------------------------V--NLKAF-MK-----ILS---TAWSYFAL--LQTLYGAPT---------------------------
--------------------------------------------
>HhalOr4like                    
----------------------------------------------------------------------------------------------------
----------------------------------------------------------------------------------------------------
----------------------------------------------------------------------------------------------------
-------------------------------------------------------------------------------------------------MFL
GNPL--------------------------------------------------LPVAFILS----GFILIYFMLGTITKFYKTDLLC-------AIENL
-------------HFLIFVTVELVA-MM------SFLQKRAV---LVSMYITIGK-------------------GFFD----------------------
---------------YENTLDDECLEL---KRDAYDKTDSRK-----------RLVHHSFVTVVMSACITISVFRP---AVLIL----------------
------------------------FPKENM---------------GNPNDGMIRVALAPMW-SP--------FDNTQWHG---------------IV-IV
WLL---EYIV--------AWTTPG--IVFGATFFVLFSLEELGI-QLQ-IL----------K---KS-----L----TNVIQRAERLEQ-----------
--------------------------------------------------GMEENI------KLCLKYSVRHHQ-LLF-----EFHDKLNEVIS-LPGLG
LFVSFSIMLC-MSGF---------------IF-TL-----KEVPLVS--KSV-FGLFLLSECAM----------LFA-----LC-YFG---ENII-ELSE
E--------IGDALYNS-DW---AIYSK------------VMQN--------------YMLIIQMR-SRRTM---------------R--LTL---MDFM
D-------------------------------V--SRNTF-SN-----ICS---TSYSYLNL--MNEFN-------------------------------
--------------------------------------------
>HhalOr45b                      
----------------------------------------------------------------------------------------------------
------------------------------------------------------MVKII----------KELLGDLPR----------------------
----------------------------------------------------------------------------------------------------
-------------------------------------------------------------------------------------------------ILI
KTFLISRDSKKRTGQT--------------------------------------FVTISNAI----MTLVCISSMYFLGLEKSLEGTA------------
-------------SFSAYAFIIATK-HV------IYYFRQDE---IKRMLNIFAR-------------------LQKE----------------------
---------------YKEKWEREIFKRD--SEDTWNMVYKFC-----------------LIMISYQVFYLMFTI-----SVDYI----------------
------------------------IGNIFP-----------------NFPSVRVHLPCDGF-IE-------FFEPRTLGR---------------FI-IT
IPV---LMWT--------AEAITI--H-VGSETLVFVLMMYTKS-ELK-MI----------R---YR-----LIIIKKQLNRNKSNCS------------
--------------------------------------------------VNAEML---------LWEVIQRHQ-RAL-----DVLDVMKDTLG-LPLAI
HYTSVSVTLS-VIFY----CLM-----TFDER----------GTLTA--KFN-GITAIICIGSL----------LFA-----LC-YFG---ESLE-EENN
E--------INKRIYDL-PW---YNESI------------FVKR--------------A-IIIMLRQTQKPF---------------V--INY---RLTA
Q-------------------------------L--SLQTF-MQ-----VIN---TAYSYLMV--LKSTVR------------------------------
--------------------------------------------
>HhalOr24a                      
----------------------------------------------------------------------------------------------------
------------------------------------------------------MRHLA-----AITDSDVIDGLNIGFL--------------------
----------------------------------------------------------------------------------------------------
-------------------------------------------------------------------------------------------------KIF
GVWGIINDYRTTGKKN--------FVSK--------------------------FQVFITLL----LAVPYIFCQNLSYFMIKVDIQK-------ATFLN
-------------LHALPALQMCCK-VM------VFWFRLDS---QSRLYSLVKK-------------------DFIH----------------------
---------------VPEEKKDEAAKI---FKKITTKANLLC-----------------LAAFLVDLSITAFSIADPSISVDYL----------------
------------------------LHGTGS----------------MTAVVGGKEKIMGGW-YP--------LPMADWPY---------------YE-AI
FIF---ETVL--------MIWSGV--LLALYVSLFYQVLICLYA-QFV-VL----------N---LH-----VSTLKNHFSIDCDRKNINNRE-------
--------------------------------------------------VHSSLN------KEEIYAVAKDHQ-RLL-----SYANELRSVYN-PLVTM
ILGMGVFVLI-IGVF------------QFLFGKST-----KPMFIFK--FML----LLAYQGVE----------VSM-----FC-FGS---SALE-TASS
D--------LQFAIYSS-DW---YKKDI------------QFRK--------------A-VQMVMVGARKGV---------------T--LTA---VRMY
P-------------------------------V--NVETV-MA-----MLQ---FTYSVATL--MSRMTE------------------------------
--------------------------------------------
>HhalOr82a                      
----------------------------------------------------------------------------------------------------
---------------------------------------------------------------------MKEVDIDSRYF--------------------
----------------------------------------------------------------------------------------------------
-------------------------------------------------------------------------------------------------RAI
GLWQFVVDYKATYWV---------------------------------------LFNFALAS----VFFVNISVQLMNTLTGGYEFSL-------LTEKL
-------------SVNLTVMESVIK-II------YYCAKRRK---LYSLSLCFRR-------------------DFLI----------------------
---------------CRNHDREVADEV---LNTGFSSVNTVT----------------KGFVVMIFTTVGLWNSFP---FLRCL----------------
------------------------TGDCSK------------------------WNIMPSW-YP------EAMDGLPAFI---------------YI-FE
FFI---MVFC--------AA------LLYNVNCFFSALALSLSS-QFQ-LL----------T---KS-----F----SSIETNAERRKGCKI--------
--------------------------------------------------YNMNVL---------LRECLIDHQ-RLL-----RLVKEMEDMYN-PIFLF
QMLTSTFTIC-LVLV------------QLNDRTSS-----KGEMPVA--MVC-KFFMYLMFGSM-----E----LLV-----YS-WGG---QIIY-DQTG
E--------VHRSLYES-GW---ASASH------------YFRK--------------SVLIAQIR-TLRPE---------------Y--LTA---GKFY
A-------------------------------V--DLASF-TQ-----IIK---ASYSYFTF--LHGSGGSSR---------------------------
--------------------------------------------
>BmorOr1                        
----------------------------------------------------------------------------------------------------
------------------------NTSILAELQVMLLSFKD-------------DSRSP-----DIQKPQNFQYMKILRFNL------------------
----------------------------------------------------------------------------------------------------
-------------------------------------------------------------------------------------------------KII
CAWPEKQLNEIRSLGH--------SIHR--------------------------VILPIQSV-----VCLACGILYIHFHFNEIPFFI-------LASTF
-------------ITVMMNLVTCSRTAL------VMLFER-----YLVLTGRFIT-------------------VMHL----------------------
---------------FNFQKNSDYAYK---LCTFVNRMSHFY-----------TL----YVLFSMFMGLGLFNLLP---LYNNY----------------
------------------------VSGAFS---------------DPYGPNVTFFHSVYFA-FP-------FDYSHNFRG---------------YI-IM
ALF---NSYV--------SVTCSI--GLVMFDLLMCLMVMHVWG-HLK-IL----------S---HN-----L----INFPRPKASHVITTPNGPTNVET
YTE-----------------------------------------------EESKEV------FARLRECIKHYG-TVD-----DFANDMSETFG-VILLV
YYGFHQVSLC-MLLL----ECS-----DLSTK-AM-------LRYGP---LT----LIMIQQLI-----Q------------IS-IIF---ELLG-SVAD
R--------IPDAVYQL-PW---ECMDV------------KNRR--------------VVYGFLRR-TQNPV---------------R--FKA---MGML
D-------------------------------V--GVQTM-AS-----ILK---TSISYFVM--LRTVAT------------------------------
--------------------------------------------
>BmorOr2                        
----------------------------------------------------------------------------------------------------
------------------------------------------------------MMTKV-----KTQGLVTDLMPCIRLLQAAG----------------
----------------------------------------------------------------------------------------------------
-------------------------------------------------------------------------------------------------HFL
FNYHADTSGMNMLLRK--------------------------------------IYSSAHAV----LIVVHYICMGINMAQYKDEVNE-------LTANT
-------------ITVLFFAHSIIK-LA------FFAFNSKS---FYRTLAVWNQ--------------------SNS----------------------
---------------HPLFTESDARYH---QISLSKMRRLLY-----------------FICGMTVFSVISWVTLT---FFGES----------------
------------------------VRMIAS------------KETNETLTEPAPRLPLKAW-YP--------FKTMSGGG---------------YV-FA
FIY---QIYF--------LLFSMA--LANLLDVIFCSWLIFACE-QLQ-HLKAIMKPLMELSAALDT-----YRPNTAELFRVSSTDKTEKVPDAVDMDI
RGIYSTQQDFGMTLRGAGGKLQNFNAENNPNGLTA---------------KQEMLA------RSAIKYWVERHK-HVV-----RLVASIGDTYG-TALLF
HMLVSTITLT-LLAY------------QATKINGI-----NVYAFST-IGYL----VYTLGQ------------VFH-----FC-IFG---NRLI-EESS
S--------VMEAAYSC-QW---YDGSE------------EAKT--------------F-VQIVCQQCQKAM---------------T--ISG---AKFF
N-------------------------------V--SLDLF-AS-----VLG---AVVTYFMV--LIQLK-------------------------------
--------------------------------------------
>BmorOr3                        
----------------------------------------------------------------------------------------------------
----------------------------------------APTLYVETGNMIFVDDAVI-----GIKDPREYRHLRVLRTSL------------------
----------------------------------------------------------------------------------------------------
-------------------------------------------------------------------------------------------------RLL
GAWPGHYLGEETGSKYECAP----------------------------------MFLLMFIK----IACLYLTIVYLRNNADVLGFFE-------LGHVY
-------------LTIFMTFVTLSRGF-------SLTWNPNYHKVVKKFITEMHL----------------------L----------------------
---------------YFKDNSEYAMKT---HRRVHKISHFYT----------------VFLKVQMIAGLTLFNVIP---MYNNY----------------
------------------------RQGNYA-----------------SDRPANITYDLSIY-YE------TFDILNTPNG---------------YI-FI
CVF---NWFA--------SYICCS--FFCSFDLILSLMISTVSG-HFR-IL----------IHNLLTFPLPEAITASKKFVDKHRCNGNRSEFVLEEAKL
YSP-----------------------------------------------AEMWQV------TDRLRQCIDYHR-KLV-----EFTGDISEAFG-PMLFV
YYLFHQVSGC-LLLL------------ECSQLNTA----ALVRYGVL--TVVLYQQLIQLSVIV---------------------------ESVG-TVTG
R--------LKDAVYEV-PW---EYMDT------------SNRK--------------T-VAIFLMNVQEPL---------------H--VNA---LGLA
K-------------------------------V--GVQSM-AA-----ILK---TSFSYFTF--LRTVSE------------------------------
--------------------------------------------
>BmorOr4                        
----------------------------------------------------------------------------------------------------
------------------------------------------NMFKIIKNIIVENDALK-----QVEKPQEFQYMKWVQYHL------------------
----------------------------------------------------------------------------------------------------
-------------------------------------------------------------------------------------------------KYI
DGWPNMDMNKKNVSKI--------RFHK--------------------------RHLLVVEQ----TITFLSQMFYIVKNYGKLSFFE-------IGHSY
-------------ITALMTIVIFSR---------SVVTALGR---YRKIARYFVS-------------------SLHL----------------------
---------------YHYKDISEYALQTHLLVHRLSHYYTVY------------------LISLVVTGMLLFNITP---LYNNI----------------
------------------------SSGVFN---------------SPRPENMTFQHAVYLG-LP-------FDYTTDIKG---------------YF-VV
FIL---NWHL--------SHIAAS--YFCTFDLFLSLLILHLWG-HLRIIL--------------------------NNLKTFPKPYTNNSMYTE-----
--------------------------------------------------EENQVV------LLKLQECIRYHN-FII-----SFTVMMSNVYD-VVIIV
YYLFHQVTGC-LLLL------------QCSTLDWE-----SLSRYGP-LTLI----IFQQLIQV----------SMI-----FE-ILG--------FLSD
K--------LPNAVYSI-PW---EAMNV------------TNRK--------------L-VQVLLQKSQKPI---------------Q--FKA---MNMM
S-------------------------------V--GVQTM-AS-----IIK---TSISYFIM--LRTIARD-----------------------------
--------------------------------------------
>BmorOr5                        
----------------------------------------------------------------------------------------------------
--------------------------------------------ASTMLLYYPNTQVKE-----KVNNVEEFTYIKFLKSFC------------------
----------------------------------------------------------------------------------------------------
-------------------------------------------------------------------------------------------------KIM
DFWPEREEKNSKTRIFRL------------------------------------RYILVLQF----CFTLVAGVLYLTNSVGKQTFYD-------LGHTI
-------------ITVLMNVVSLSR---------LILRCFKK---YDVVGQQFIN-------------------KIHL----------------------
---------------YHYRNDSEYAMKIHTVVHKISHNMTYI------------------FSFCIIFGTVTFNLTP---IFNNI----------------
------------------------GSDAYK-----------------NPRPDNVTLQQCVY-YA------LPFDYTGNFK---------------WYLLV
AIF---NVQK--------TFFCTS--LFILFELSLSLMIICLWG-HLRIFI--------------------------HNLNHIPAPRNSFEYTK------
--------------------------------------------------EERQEV------DDTLKKCIQHHT-LII-----GFVRIMSETYG-LAVLI
YYAFQQVVGC-LLLL------------QCSQMELK----TVTRFGFL--TLVLNQQLIQISVIF---------------------------ELLG-YMSD
K--------LQDAVYCV-PW---EYMDT------------SHRK--------------M-VYMMFRQSQIPL---------------Q--LKA---MNML
S-------------------------------I--GVKTM-VS-----ILK---TSVTYYLI--LKTVTTD-----------------------------
--------------------------------------------
>BmorOr6                        
----------------------------------------------------------------------------------------------------
------------------------------------------------------QTYTK-----MKEEYYLQHPRTQLFYKV------------------
----------------------------------------------------------------------------------------------------
-------------------------------------------------------------------------------------------------LAH
VSTIESTIDLTWWGYT--------FPKY--------------------VGW---FYHLQCNV----VRLFGKCVVVSQILFIILNYQT-------IDKSV
-------------FIIAITITPLGA-LV------GIKAESAKAECYVNLMKNFMD-----------------KVHIHS----------------------
---------------IYRKNENNEFVKKKVIQIERVSRFTAY-----------------FLVILIAINCLSWMLKP---TLHNI----------------
------------------------KHFEEI-----------------MNKSMEFQYYIYFW-TP-------LDYKYNLRD---------------YI-II
HTL---CIYL--------GATAVT--VIVTFDIFNFIAVFHVVA-HIQ-IL----------K---------------NNVKSNWSDDFNE----------
--------------------------------------------------SEKKGY---------LVSILEYHA-YII-----RIFGEVQSAFG-LNVAS
NYLQNLIEDG-LFLY------------QIMNG-EK-------ENVLM--YGL-MIILYLGGLIF----------LSI-----VL-------EEIR-RQNY
D--------LCEYVYAL-PW---EGMSL------------ENQK--------------IFVVFLQR-TQPDL---------------E--FET--VCGMK
A----------------------------------GVKPA-FS-----IVK---SMFSYYVM--INSRF-------------------------------
--------------------------------------------
>BmorOr10                       
----------------------------------------------------------------------------------------------------
------------------------------------------------------MRTNA----------KSFLFVPSKVL--------------------
----------------------------------------------------------------------------------------------------
-------------------------------------------------------------------------------------------------TLC
GVWP------VEKTSI--------------------------------FSL---IYRSIMLS----SQFCFLVFNGIYIGLMWGDLKA-------VSDAL
-------------YMFFTQTTCCSK-AI------GFYFNFMK---IKRIVASMDD---------------------VL----------------------
---------------FTAMSIEDQATI---FSHSRTVNKLYK-----------------GVLGFTGFTLVQWTVLS---LIGSG----------------
------------------------RTLPFN----------------------------EMW-VP--------TDISKSPN---------------YE-IT
FVV---ELWM--------MVISAA--LFMSVDTITVATMMFSCA-QLD-II----------MKKTQQ-----I----QEIPLSPDLSSRNRS--------
--------------------------------------------------ELHEKN------NGILIDCIKQHQ-AIV-----RFSELCEGTFQ-VHSFF
HLGGIVFMIC-VIGF----RMA-----GESPV----------SAQFW--AAL----SYLVIILG-----Q----LYL-----YC-WCA---NELT-TKSE
Q--------LRDKLYLT-PW---YDQDV------------KFKR---N----------L-CIAMEC-MAKAL---------------T--FRA---GSYI
P-------------------------------L--SRAMF-VS-----ILR---SSYSYFAF--LNQANEQ-----------------------------
--------------------------------------------
>BmorOr15                       
----------------------------------------------------------------------------------------------------
------------------------------------------------------MMTLV-----YQ---TDIFKPNVFFW--------------------
----------------------------------------------------------------------------------------------------
-------------------------------------------------------------------------------------------------KMF
GIWADRKSSKTYKY----------------------------------------YSFVFLFI----TLIMYNSLLAINLLYTPLKIEL-------LIREV
-------------IFCFTEITVTTK-VL------MILFKRNK---ILDAFDLLNK----------------------N----------------------
---------------EFRGNSEESSAI---IQKNNSAYKTYW----------------KLYAILSNFAYSSQVLGP---LIVKL----------------
------------------------IWKTKL------------------------ELPICNY-YF--------LNEELRHD---------------FFSGW
YIY---QSFG--------MYGHMM--YNVNIDTFISGLLMMAVT-QLK-II----------QTKLLS----------LKLNPRERKMDRGLMN-------
--------------------------------------------------ITEVLK---------LNEILKHYE-LVL-----KYCSTVQSILD-VAMFV
QFGVASAIIC-VAMC------------GLIMV--R-----SSTETLL--FMV----TYLFAMTL-----Q----IFV-----PA-WMG---TQLH-FQSQ
E--------LVFAAYNS-EW---IPRCQ------------SFKR--------------SIIIFVER-AKIPI---------------T--ITG---LKMF
P-------------------------------L--SLATF-TS-----IMK---TAYSFFTL--IRNMQTLQEE--------------------------
--------------------------------------------
>BmorOr19                       
----------------------------------------------------------------------------------------------------
---------------------------------------------------MHEFVINV-----QNETTKLYDQLNIILYIL------------------
----------------------------------------------------------------------------------------------------
-------------------------------------------------------------------------------------------------GLQ
GIWVDEIKLSRRFHVF--------------------------------FKV---VTFILHIM----CGMFAGLQFFAIFTQNSLNSQQ-------KSDVI
-------------VIGISNPMAYIF-CI------NFIRNRNE---IKDLFYHLAV-------------------VLKI----------------------
---------------YYNDVEIEKSMV-------NKIKSYLS-----------------TYVFASITILVSNGIIA---FFQTI----------------
------------------------NSDEPF------------------------LGIITAW-PD-------KTDTSKTAS---------------YA-RI
GFY---LFWC--------IHFFRI----STVFAVIVCILISIKY-QYK-FL----------CSYFES-----L----NKIFDDETSSHE-----------
--------------------------------------------------VKEAEF------ENAFCNGIKIHT-QII-----WCVRRCQIMCR-TVFSA
NIMLDTFVLV-ILML------------AMVNS-EN-----DFYGLCS--QMS----SVLVTVVL----------MAF-----FM-WTA---GDIN-VQAS
Q--------LPDAIYGS-GW---YNCRG--------KSSARIRS--------------L-VTISMNKAQQPI---------------L--MWA---LGFV
E-------------------------------L--SHKNF-VA-----IIK---SAYSVFSV--FY----------------------------------
--------------------------------------------
>BmorOr31                       
----------------------------------------------------------------------------------------------------
------------------------------------------------------M---------------------------------------------
----------------------------------------------------------------------------------------------------
-------------------------------------------------------------------------------------------------KYL
GVWVPPENENFARKFY--------------------------------------KVFMMTLQ----HLFLFFQIIYIVEVWGDLEAVS-------QA---
-------------SYLLFTQACLCFKIT------VFQINMNK---LKELLKQMNG---------------------------------------------
-----------------------------------------------------------------------YVFQP------------------------
----------------------------------------------------------------------------------------------------
--------------------------KNINQENIYIFILSIIKV-QAT-RI-------------------------------------------------
-----------------------------------------------------------------------------------------------KRLLF
AFMISSQLTC-----------------------------------------------------------------------------G------------
------------------MW-----------------------------------------------ALKPL------------------FDD-------
--------------------------------V--GSRKF------------------PFDM--------------------------------------
--------------------------------------------
>BmorOr41                       
----------------------------------------------------------------------------------------------------
------------------------------------------------------MMGNS-----T----DLFLDRTKSIL--------------------
----------------------------------------------------------------------------------------------------
-------------------------------------------------------------------------------------------------NFF
AMWRSFEKPIPLKVY---------------------------------------MAFIMTTQ----YLFLIFEIIYIVNVWGDMAEVS-------EASIL
-------------LFTQASVCYKIT---------SFISKTNN---FVILLGLIES---------------------EI----------------------
---------------FSAQTELHEKIL---ILKARKIKRLCM-----------------FFLVNAVTTCSLWAVIP---LLDIS----------------
------------------------SKM----------------------------LPFKIW-MP--------ASTGESPH---------------YE-LG
YLY---QMIT--------IYISAF--LFIGVDSVPLSMIMFGCA-QLEIIM--------------------------DKIGKVKSRPLDQQPMQRQAVL-
--------------------------------------------------NSNYEL---------LVECVRRYQ-SVV-----RFIELTEKTYH-ANIFF
QLSGSVLIIC-NIGF------------RIAIV-DS-----NSLQFYS---ML----TYLVTMLS-----Q----LFQ-----YC-WCG---HELT-IRGE
E--------LRETLYQS-PW---HEQDI------------RFRK--------------V-LIITMERMKRPI---------------I--FKA---GHYI
P-------------------------------L--SRPTF-VA-----ILR---CSYSYFAV--LNRVRNE-----------------------------
--------------------------------------------
>BmorOr8                        
----------------------------------------------------------------------------------------------------
------------------------------------------------------MSLST-----RCLLKDFCKYVYYA----------------------
----------------------------------------------------------------------------------------------------
-------------------------------------------------------------------------------------------------GAG
NFWYEDIYKETVPYK---------------------------------------MYVVISFF----TYTVMIFLENLAALFGKLPEVE-------KNSAV
-------------MFAAIHNIVLTK-MF------LLLYHKRS---ISKLNCEMAA---------------------------------------------
-----------------VGENLEEASI---MRRQFRKMRLGT----------------ALYFISVYLSLVAYGVES---ARRTI----------------
------------------------VEGAPF-------------------------YTVVTY-LP-------DYDNTTVLASFLRI----------FFYIT
WLY---MMLP--------MMSADC--MPIAHLITMTYKFVTLCR-HFDQIR--------------------------EKFQINVKIMAKT----------
--------------------------------------------------EATEIL------KLGFIEGIKMHQ-KLM-----YLADEIHRVFG-IIMAL
QVCESSAVAV-LLLL------------RLALS--------PHLDLTNAFMTY----TFVCSLFL----------LLA-----LNLWNA---GELT-YQAS
L--------LSNAMFYS-GW---YFCDFEKDWCR------DIRR--------------L-VLIGCAQAQKPL---------------I--LKA---FGVL
D-------------------------------L--SYETF-VS-----VAR---MTYSVFAV--FYKRGD------------------------------
--------------------------------------------
>BmorOr9                        
----------------------------------------------------------------------------------------------------
----------------------------------------------MVARRPLQFHQGR-----NVDNVEDFKYVKWLRNHL------------------
----------------------------------------------------------------------------------------------------
-------------------------------------------------------------------------------------------------KTV
DAWPVHSKSKRKIQKR---------------------------------------YVLPIFS----AACFISQTVYLKNGIGTLSFVV-------LVHSY
-------------ICFLINGSCLCR---------GILIATER---YKRLATCYLK-------------------TVHL----------------------
---------------FHHKNRSEHAMK---IHVIVHRLSHYY---------------TIYLISLVFVGMVLFNFMP---IYNNI----------------
------------------------NSGAFK---------------SPRPENVTFQHAMYLA-LP-------FDYTTNIKG---------------YF-VV
FIL---NWYI--------SLVTTS--HFCTFDLFISLMIIHLWG-HIKILM----------CSLEDI----------EGFVPGSSFKFTI----------
--------------------------------------------------EQNRKI------YLILQECIRHHQ-FTI-----DFTNEMSSTFG-LVILF
YYFFYQVSGCLLLLA------------CSQMD----------IESLS--RFG-PMTFILFQQLI-----Q----LSI-----VF-------ELIS-SLSE
N--------LPNAVYNV-PW---EFMDK------------NNRK--------------MIQVLLLQ-SQKLI---------------Q--FKA---TSMM
N-------------------------------V--GVQAM-AT-----ILK---TSVSYFIM--LRTMYQEH----------------------------
--------------------------------------------
>BmorOr11                       
----------------------------------------------------------------------------------------------------
------------------------------------------------------MDEHS-----HFETSLNKIKVLF-----------------------
----------------------------------------------------------------------------------------------------
-------------------------------------------------------------------------------------------------KYS
GMNLENTVTNTYEFLNH-------------------------------------RWVYILNH----AWTLAAVTFICIGISNGQNFIE-------MTCIA
-------------PCVAMTVLAVSK-SF------FHYINENA---VKSLLENLIE------------------LERTD----------------------
---------------FERTKSVQRTEI---VATEKQLLNMVI----------------NVLYVLNCSMILVFDMTP---LIIIA----------------
------------------------IKYWTT-------------------NKFVRLLPYLDI-FV---------FVPYKFE---------------YWVMA
YIL---QIWA--------ECIVLL--FIGAADCLFFTCCTYIRI-HFR-LL----------------------QYDFERLTSSRRESDGL----------
--------------------------------------------------RDDEDF------RETYTNLVKRHQ-GLI-----ESSSILEMIYS-KSTLS
NFVLSSLVIC-LSAF------------NVTVVNDV----TIVMTYLI---------FLAMSLMQ----------VYF-----LC-FF----DMLM-SASE
E--------VGNAVYNC-SW---YTEKA------------STGK--------------D-LLFTITRAQKPC---------------E--LTA---AHFA
Y-------------------------------V--NLKAF-MR-----------VSFTSASITTLPTI--------------------------------
--------------------------------------------
>BmorOr12                       
----------------------------------------------------------------------------------------------------
------------------------------------------------------MTRI-----------TDVFSLNFIFW--------------------
----------------------------------------------------------------------------------------------------
-------------------------------------------------------------------------------------------------KFL
GLWGKSAPSKYNMA----------------------------------------YTVFYLFA----SLFVYDIFLTLNLIHTPRKLET-------LVRET
-------------MFYFNHLVAVTK-IL------MMFIMRKK---ILVIFDLLDC----------------------E----------------------
---------------EFKPNDENSQEI---MKRKTDFYYIYW----------------RIVAVTSNLSCFMLVIGP---LIKML----------------
------------------------IWKIEL------------------------GLPVCKF-YF-------MSDELRNKY---------------FV-IW
YIY---QSFG--------IYNQMV--NNLNLDTFNCGMLWMAVG-QLQ-IL----------KTKFVN----------LKLNDFENGLDLK----------
--------------------------------------------------SRDDMQ------IERLRKYLTHYE-IIL-----KYCAIVQDILN-ITIFV
QLGMSSIVIC-VGLC------------GFVAMPSN-----TETAIFM---FS----YLTTMTMQ----------IFV-----PS-WMG---TQIS-FECG
E--------LMSAAYSC-EW---IPRSK------------LFKR--------------S-LILFVERAKTPV---------------R--ITG---LKIF
T-------------------------------L--SLDTF-TS-----IMK---TTYSFFTL--IRQLQVDEVN--------------------------
--------------------------------------------
>BmorOr13                       
----------------------------------------------------------------------------------------------------
------------------------------------------------------MAPKQ----------IDCFEINWKFW--------------------
----------------------------------------------------------------------------------------------------
-------------------------------------------------------------------------------------------------KFL
GIWSENKPHRYYKY----------------------------------------YSKIFITF----FVILYDVLYTINFYFVPRQLDL-------IIGEM
-------------LFYLTELSVLSK-VF------TFIIMRHK---LKIIFEILES----------------------D----------------------
---------------AFQTDTEEELKI---LHRAKVFIKRYW----------------KIVALVSITANLTHISSP---LLKNL----------------
------------------------IFKVEL------------------------VLPVCSY-SF--------LSESFLKT---------------FEYPL
YFY---QIVG--------IHFHML--YNLNIDTYFLGLMILIIA-QLD-IL------------------NVKF----RNLKSGKDHT-------------
--------------------------------------------------QLNESI-------MGLNKNLDHYN-EIE-----RFCSLVQNIFS-FTLFV
QFSMASCIIC-VCLF------------SFTLSVPV-----EYYIFLA--TYMF---IMIIQIMV------------------PC-WFG---SRIM-DKSI
L--------LSSAIYNC-DW---TSNSK------------DFKI--------------N-MRLFVERANKPL---------------S--ITG---GKMF
S-------------------------------L--SLATF-TS-----IMN---SAYSFFTL--LRYIQTRE----------------------------
--------------------------------------------
>BmorOr14                       
----------------------------------------------------------------------------------------------------
------------------------------------------------------MSNYIFKPFHETYRIITFT---MIAAMIYPN---------------
----------------------------------------------------------------------------------------------------
-------------------------------------------------------------------------------------------------PAT
EKRRLIY-----------------------------------------------IGLMLLSV----IPLAFMIVTEMYEFFMASDLNN-------TIRHS
-------------TVIGPFIGGFVK-VA------LMYYKRRQ---ANELVSEINR---------------------------------------------
---------------DHLAYNGLKGEDREIAASSIRNCQIYC---------------ELGWTLIVMSCGLSFPVIA---ILLKI----------------
------------------------HSFTFK-------------------LDSTKHMIHDIN-NP---FTDDPEDRFESPF---------------FE-IM
FVY---TFFS--------SFIYII--NYVGYDGFFGLCINHACL-KMKLYC-----------------------------RALEDAM-------------
--------------------------------------------------RSDSRR------HEKIVAVIEEQR-RTY-----EYIALIQDTFN-IWLGL
IYVATMIQMC-TCMY------------HIVQSFNI----DVRYIIFV----------ISIIH------------IYL-----PC-RYA---ANLK-CMAA
E--------TPTLIYCC-GW---ESVSDL-----------RIKR--------------M-MPFMVARSQVIV---------------E--ITA---FNMF
A-------------------------------F--DMELF-VW-----IMK---TSYSMFTL--MRS---------------------------------
--------------------------------------------
>BmorOr16                       
----------------------------------------------------------------------------------------------------
------------------------------------------------------MSFNS---------EDLYLNRAKFVM--------------------
----------------------------------------------------------------------------------------------------
-------------------------------------------------------------------------------------------------KYL
GVWVPPENENFARK----------------------------------------FYKIFMMS----LQHLFLFFQIIYIVEVWGDLEA-------VSQA-
-------------SYLLFTQACLCFKIT------VFQINMNK---LKELLKQMNG---------------------YV----------------------
---------------FQPKNINQQNII---KVQATRIKRLLF-----------------AFMISSQLTCGMWALKP---LFDDV----------------
---------------------------------------------------GSRKFPFDMW-MP--------VSPERSPH---------------YH-LG
YSF---QLVT--------ICMSAY--MYFGVDSVAFSSVIFGCA-QIGVIK--------------------------DKIMSIKPLGIYRNHKTYT----
--------------------------------------------------KISRYN------RKTLIECVKHHQ-AVI-----SFTELVEDTYN-SYLLF
QLVGSVGIIC-MSAL------------RILVVDWR---SVQFFSILC---------YLSVMISQ----------LFV-----CC-WCG---HELS-ATSE
E--------LHTILYNC-AW---YDQDV------------KFKR--------------D-LNFMMARARRPI---------------L--LRA---GYYI
S-------------------------------L--SRQSF-VS-----ILR---MSYSYFAV--LDQTNK------------------------------
--------------------------------------------
>BmorOr17                       
----------------------------------------------------------------------------------------------------
------------------------------------------------------MREDK-----MEINNSQKFYTKMIFRYLYS----------------
----------------------------------------------------------------------------------------------------
-------------------------------------------------------------------------------------------------VGL
GDWWYQHEDRSDSHRK--------------------------------LYC---LWAVISNA----YIFLNICNELLANFRKDLTDVE-------KNDAI
-------------QFSFAHPLIFAK-IA------SFFFNRKK---IREVFGRLLE-------------------ENRS----------------------
---------------VYSCGELE-------KESMKQIKRYSL-----------------AFIGVSYMTLVMSTIDG---LRAHF----------------
------------------------KEGIPI-------------------------RTEVTY-YP----------SPSNSG---------------VI-VN
ILR---FLVE--------FHWWYIVSVMVAIDSLAVASFVFVTF-KFK-LL----------Q---RY-----F----KDMGLTVRRDQSNMTDE------
--------------------------------------------------ALADKF------RRDFIVGVKLHE-NAL-----WCAENVQKAFG-WVYSV
QVFETVALLV-MCLV------------KLVTT-NH-----NMIFLLA--NFA----FMLCVIIL----------NGS-----YM-MPA---GDVT-YEAS
E--------VPTSIFLC-GW---ELVRQ------------TDLR---F----------LVVVAIQR-SQVPV---------------I--MKA---FGIM
T-------------------------------L--SYSNF-IA-----V-----SLFKFYVQFQINLF--------------------------------
--------------------------------------------
>BmorOr18                       
----------------------------------------------------------------------------------------------------
------------------------------------------------------MGDRM-----VTRGHFFDFNIKYL----------------------
----------------------------------------------------------------------------------------------------
-------------------------------------------------------------------------------------------------FYV
GLWPSNEAKRIEKIAYK-------------------------------------IYEYQLHV----LSLIFLVTTGIGTYKNHKDIIA-------LLTNL
-------------DKTLVAYNFVFK-VI------VFVYKREE---LRKLIEQIVQ---------------------------------------------
---------------------SGDQIT---EDRKALMAKLVI-----------------VLTGISTVIITAFSCLA------------------------
--------------------------------------------------LFEGEMTIDAW-MP-------FDPMKSKMN---------------LFAAS
QIL---AATF--------VVPCGY--RAFAMLGIVCSLILYLRD-QLVDLQ--------------------------NKIRDLRFAT-------------
--------------------------------------------------GNVEKL------RDDFKLIVKKHV-RLL-----GYSKVIEMIFK-EYFFI
QNMAVTAELC-LNAM------------MVSVV--------GLEQKTLAASFL----AFLSVALL---------NAYI-----YC-YLG---NELI-VQSE
G--------IAMAAYES-SW---ILWPV------------DMQK--------------D-LLIVITAAQKPM---------------K--LSA---GGMA
V-------------------------------L--SVQTY-SQ-----TLY---NGYSIFAV--LNDIVN------------------------------
--------------------------------------------
>BmorOr20                       
----------------------------------------------------------------------------------------------------
---------------------------------------------------MIQASKYP-----NSKTKELFRKIAHIAYIC------------------
----------------------------------------------------------------------------------------------------
-------------------------------------------------------------------------------------------------GLP
NFWIEELNLPKSFIRV--------------------------------------YDKIVRIF----NVATYFFLGIEIAAHFTQHHLT-------NKQKF
-------------DLLLYSISHPILNGY------GVIVSRQVGNVKKVLLDLIVN-------------------LKVK----------------------
---------------YNDPVIEEAMIK--------ISMTYSV-----------------SFITNCVLSMLTYTFDA---LLMVY----------------
------------------------KKGVTF------------------------NVIITAW-PD-------VEDTTTEAS---------------IGRIG
FHI---FWWL--------FVTRPFAVYVLVINLTTCLSHQYMNLQSYFFHL--------------------------EDIFKENLSQN------------
--------------------------------------------------EKEAKY------EAEYKIGVMLHA-NTL-----RCTRRCHMVWN-GVMSG
QIIFNISLIV-IIMA------------QMMNS----------DRTLV-NTFG----TVLTASAI-----LISTGFFM--------WNA---GDVT-VQAS
R--------LATAMYCS-GWQNCRGKSSV-----------SIRN--------------M-VMNTIAVAQRPL---------------V--LRG---LGVI
D-------------------------------L--SYQSY-LS-----IVK---ASYTVFSV--IY----------------------------------
--------------------------------------------
>BmorOr21                       
----------------------------------------------------------------------------------------------------
------------------------------------------------------MNKNH----------YILKTYCDKIFLV------------------
----------------------------------------------------------------------------------------------------
-------------------------------------------------------------------------------------------------GSG
NFWYQKTESRNDKTLLYK------------------------------------IYSCVLFF----TYGFMTVLEIMAAMMGDFPEDE-------KRDSV
-------------TFATSHTVVMIK---------FISIIKNK-----ELLKTLNR---------------------KM----------------------
---------------MMICEAHEEQTL---MDEMYRTVKINV-----------------VAYCVAVYGSATFYVFE---GLRKF----------------
------------------------YNGSHF-------------------------VTIVTY-YP--------SNDDDTLA---------------ATIVR
IAT---TLVL--------LMMLLT--MIISVDTYTMAYLIMYKY-KFI-TL----------RHYFKR-----LRENVDELVAAGKAR-------------
--------------------------------------------------LAAEKL------AQGLVEGIKMHN-ELL-----SLSKDIDKAFG-TVMAL
QLCQSSGSAV-SLLL------------QIALSDQL-----TFTMGMK--IFFFLAAMYLLLALF------------------LC------------NAGE
I-----------------TY--------------------QVCT--------------------------------------------------------
-----------------------------------S-----IV---------------------------------------------------------
--------------------------------------------
>BmorOr22                       
----------------------------------------------------------------------------------------------------
------------------------------------------------------MNKNH----------YILKTYCDKIFLV------------------
----------------------------------------------------------------------------------------------------
-------------------------------------------------------------------------------------------------GSG
NFWHQKTESRNDKTLLYK------------------------------------IYSCVLFF----TYGFMTVLEIMAATMGDFPEDE-------KRDSV
-------------TFATSHTVVMIK---------FISIIKNK-----ELLKTLNR---------------------KM----------------------
---------------MMICEAHEEQTL---MDEMYRTVKINV-----------------VAYCVAVYGSATFYVFE---GLRKF----------------
------------------------YNGSHF-------------------------VTIVTY-YP-------SNDDDTMLA---------------SI-VR
IAT---TLVL--------LMMLLS--MIISVDTYTMAYLIMYKY-KFI-TL----------RHYFKR-----LRENVDELVAAGKAR-------------
--------------------------------------------------LAAEKL------AQGLVEGIKMHN-ELL-----SLSKDIHKAFG-TVMAL
QLCQSSGSAVSLLLQ------------IALSDQLT-----FTMGMKI--FFF-LAAMYLLLALF------------------LC-NAG----EIT-YQAS
L--------LSDEIFYC-GW---HKCNSPVLSTQR-----NIRD--------------IVLIAILR-AQSPL---------------V--MKA---FKMV
E-------------------------------L--TYATF-IL-----VVR---STYSVFAL--FYAQNK------------------------------
--------------------------------------------
>BmorOr23                       
----------------------------------------------------------------------------------------------------
------------------------------------------------------MRAKT-----EFEKTIKLTKTALFLSGIN-----------------
----------------------------------------------------------------------------------------------------
-------------------------------------------------------------------------------------------------IFL
GEWNHWTRTFVDSIAY--------------------------------------YLNIVGLY----FVLIGEMYWLIDGTITGKSFVE-------LSLIV
-------------PCLTISVLATAK-VH------YLYHNKES---LLDVVDKLRE----IYPDEIEETANDNDQCLND----------------------
---------------KKETVYDNDVTEVGIVNEANELLKFVN----------------FLLSTVSFVVTMTFCTMP---LFGMA----------------
------------------------GEFMET-------------------GKFVVLYPFAVK-YP--------FDVYNTSF---------------WV-IV
YVN---QFWA--------TIIVCT--NIFGVDTLFYALCSYIGM-NFRLLS--------------------------YKFEHLEI---------------
--------------------------------------------------KRNDRI------INEIIVLIKRHQ-ELI-----ELVNKTQSLYS-LSTLF
NIVTSSLLIC-LSGF-----------------------------------------------------------------------------NIT-----
----------------------------------------------------------------------------------------------------
------------------------------------------------ILS---RSWSYFAL--LKTIYS------------------------------
--------------------------------------------
>BmorOr24                       
----------------------------------------------------------------------------------------------------
------------------------------------------------------MPEEL-----FLDRSIKKIESYFRWMGIN-----------------
----------------------------------------------------------------------------------------------------
-------------------------------------------------------------------------------------------------IRS
GDNNNKKDVFKIRCIY--------------------------------------FINFVLLN----TDVLGAIFWFRSGLEQGKTFTE-------VTYNA
-------------PCLTFSFLANFK-ML------SLIFYEKT---VHELIAALQK------------------LEIKH----------------------
---------------FLRQNCAEELKM---LKDEKNFLHAVF----------------KGSKIVNYASILTFGCSP---LVLIA----------------
------------------------SNYYKT-------------------GRMDYLLPLIVL-YP--------FDVDNITV---------------WP-II
YVR---QIWS--------VITAVI--GVCATDYLFYTFCVYIST-QFR-LL----------------------GHSIERVVPNNGLSVRT----------
--------------------------------------------------RLNGNL------RMKFVENLKWHQ-ELI-----RAASLLEQIYT-KSTLY
NFVTSSVIIC-LTGF------------NVAVVEDF----AVILSFLF---------FLFMSLLQ----------IIL-----LC-FFG---DKLM-KSST
N--------ISDAVYNS-KW---YLTEK------------NVGK--------------V-LLMVQIRSQRAC---------------R--LTA---YGFA
E-------------------------------V--NLRAF-MK-----ILS---TAWSYFAL--LQSLYSSHE---------------------------
--------------------------------------------
>BmorOr25                       
----------------------------------------------------------------------------------------------------
------------------------------------------------------MFEKA-----LRSANFYMRVIGIPTD--------------------
----------------------------------------------------------------------------------------------------
-------------------------------------------------------------------------------------------------IRD
GNRTLMERLRNRWFYC--------------------------------------INFLWLNT----DVAGEITWFVKGLLSGSSTLIE-------NTYLI
-------------PCLTLCILGNVKTFF------TIKYANH----IIDLVAILKD--------------------LEI----------------------
---------------KNNAARKNETEI---VKERLKFLTTSN----------------KFLLFVIGTGIIAFGIGP---LMLTA----------------
------------------------SIYFSS-------------------GDMKLKLPFLIW-YP--------FDSSDIR----------------YWPFV
YVH---QVWS--------ACIACC--AVYGPDCFYFTSCTFIHI-HFIHLQ--------------------------NDITNVIVESSRARRNG------
--------------------------------------------------LYRGCH-------QAFLELTNRHK-DLI-----RCVNLLEIIYS-KSTLV
NVVSSSLLIC-VTGF------------NVMAIDFL----PLIAPFTS---------FLALGLVQ----------TYL-----LC-YYG---DTIM-CSST
E--------VSDAVYNS-TW---YGTNIS-----------QMRD----------------YLFVMKRAQKPC---------------K--LTA---YGFS
D-------------------------------V--NLRTF-SR-----ILS---TAWSYFAL--LITIYRGNGQQ-------------------------
--------------------------------------------
>BmorOr26                       
----------------------------------------------------------------------------------------------------
------------------------------------------------------SLSGS----------SVFTHLFLL----------------------
----------------------------------------------------------------------------------------------------
-------------------------------------------------------------------------------------------------RCC
GFCRLSRSSTARRGLS--------VAHE--------------------------VYRALTLT----LTVVYLLQECVYAYQERTDMDK-------LSRVM
-------------FLLLCHITSVAK-QL------VFYLDADR---IDYLIATLDD---------------------------------------------
---------------PSYNEMSHQRLL---VDASRWASRFVW-----------------AYSGCAVVTCTLWIVFP---IIYHV----------------
------------------------QGQTVE---------------------------FPFW-IQ--------IDYTKSSM---------------FV-VV
LLY---SYYV--------TTLVGI--ANTTMDAFMATILGQCKT-QFT-IL----------R---IK-----F----ETLPTRAKQALRCDSEQ------
--------------------------------------------------NYDEVL------MRLFHDCLKHYQ-KIV-----------------SAILI
QFGIGAWILC-MAAY----KIV--------NL-SV-----LSIEFAS---MI----LFISCILT-----E----LFL-----YC-YYG---NEVS-TESE
R--------LVTSIYSM-EW---VGARL------------GFQR---G----------L-LVLLER-ARRPV---------------R--PAA---GLVI
P-------------------------------L--SLQTF-LK-----IIK---SSYTFYAV--LRQTK-------------------------------
--------------------------------------------
>BmorOr27                       
----------------------------------------------------------------------------------------------------
------------------------------------------------------MPSSF-----FLPNLENPDYPSLGPTLKGL----------------
----------------------------------------------------------------------------------------------------
-------------------------------------------------------------------------------------------------KYW
GMWQSGGIKR--------------------------------------------ILYNSIHA----FATFFVITQYVELWIIRNNVEL-------ALRNL
-------------SVTMLSTVCVVKAGT------FVCWQKY----WSGIIGFVSN-------------------LEKE----------------------
---------------QLSKNDAATQAAIVKYIKYSRRVT-YF------------------YWSLVTATVFTVILAP---LVGFL----------------
------------------------SSPERE---------------LIANGTLPYPEIMSSW-VP--------FDRSRGFG---------------YW-VT
ALV---HTLI--------CFYGGG--VVANYDSNAVVLMSFFAG-QMK-LL----------------------SINCSRLFDDGNEV-------------
--------------------------------------------------ISNNEA------MKRIKECHYHHV----------FSTIFNSLMS-PVLFL
YVIICSLMLC-ASAV---------------QLTTDGTSNMQRIW-IS---E-----YLMALIAQ----------LFL-----YC-WHS---NQVLYMALE
D----RLGGLFEACLES------GRFPS------------KWKT--------------G-RLVLLRKDGRPA------------------DSP---AGYR
P-------------------------------I--VLLDEAGK-----MLE---RIVAARIVRHLTETAPDLSAE-------------------------
--------------------------------------------
>BmorOr28                       
----------------------------------------------------------------------------------------------------
------------------------------------------------------MHTLA-----LVFALLYPSNCNIIK---------------------
----------------------------------------------------------------------------------------------------
-------------------------------------------------------------------------------------------------RAI
GITLIIALSGGQLF----------------------------------------WCMTYTFN----VCVLILNYSGFDGSFCIASIRL------------
-------------CMKLKLVVYKVQ---------KAFAESKS---VSELKHQLND---------------------------------------------
-----------------------------AIKDNLDALKFHE----------------QIQNVFFIALVGRRAYGP------------------------
--------------------------------------------------------PDGEW-LP------------SPMD---------------FS---
---------------------------------------------NTR----------------------------------------------------
-----------------------------------------------------------------------------------GRTKPLSTVYE-PWLFL
IFLLTFLIIFNLYLI------------NLMQS----------FDVKF--SS-----LCVFGTLL----------VFL-----PC-HYA---SNLT-----
---------------KS-SW---EKC--------------SLPR--------------VTKISIIRRSQKAL---------------Y--YTS---SGVV
I-------------------------------F--SMELL-KT------FR---RHYILFLLKFLVSRHK------------------------------
--------------------------------------------
>BmorOr29                       
----------------------------------------------------------------------------------------------------
------------------------------------------------------MFDFL----------QNLEDSERPL---------------------
----------------------------------------------------------------------------------------------------
-------------------------------------------------------------------------------------------------LGP
NFWLINKTGLLLPKTNFGK-----------------------------------LAYILVHE----IVTFFVVTQYVELYVIRSDLDL-------VLTNL
-------------KISMLSIVCIVKVNT------FVFWQTS----WREVLEYVNE-------------------ADKF----------------------
---------------ERNQTDETRGKMIETYTKYCRRLTY-F------------------YWSLVFTTFLTTTNTP---LMRYW----------------
------------------------SSPIFR--------------ENLRNGTEDFPHIFSSW-MP-------FDKNHSPGS---------------YC-TI
VWH---VLLC--------AYGAAI--M-AAYDTCIVVIMVFFGE-KLN-LL----------------------RERCKKMLANDL---------------
--------------------------------------------------YNHAFV---------IGQLHDIHV-QLI-----KQSRLFNSLLS-PVMFL
YILMCSLMLC-ASAY------------QLTSATST-------AQKLL---MA---EYLIFGIAQ----------LFV-----FC-WHG---NDVL-FKNA
N--------VSLGPYES-NW---WSSSP------------RVRA--------------DV-LLLCGQLRVRH---------------V--FTA---GPFA
D-------------------------------L--TLSTF-IK-----ILK---GAYSYYTL--LRK---------------------------------
--------------------------------------------
>BmorOr30                       
----------------------------------------------------------------------------------------------------
------------------------------------------------------MSVSN-----LKFEVLFKPTTMSL----------------------
----------------------------------------------------------------------------------------------------
-------------------------------------------------------------------------------------------------HMN
RSHPSIKRNKIWLLQF--------------------------------------ISLMTLTA----FCATGLITSLLFHDLKFGKYME-------ASKNG
-------------TIAMLSFTTTFK-YS------LLLYLQKS---LNRLIAKIDM--------------------DYE----------------------
---------------IAKGLTPQEKVT---VLNYAKKGVIVS----------------KFWLFTAFAITFCFPLKA---FIIMG----------------
------------------------YRFIIK-------------------DEFRLEPMFDMT-YP----EPIESYKTSFPV---------------YF-IL
FVV---CFLF--------GCYASS--LYVAFDPLVPIFVLHACG-QLD-LL----------S---VR-----I----TKLFSDT----------------
--------------------------------------------------KNPRII------AKELKVIIIKLQ-ELY-----SFVNFIKVNFS-ILYEY
NMKITTISMP-LSAF------------QVVESLRR-----GEFNIEF--TYF-----FFGCILH----------FFM-----PC-YYS---NLLM-ERSE
N--------FRFAIYSC-GW---ENHND------------KNIR--------------QMLLFMLTRAAEPL------------------GIA---TVFT
N-------------------------------I--SLDTF-AE-----V-----NTFDTVLLA-------------------------------------
--------------------------------------------
>BmorOr32                       
---------------------------------------------------------------------MTTRHAEPCAEAPRLSPAAGGMVGLAPVPQP
SSNEMLVQERGRPPGLEGEYVANRPFRKSLRGSQEEPRANG-------------KSENV----------RFLINSHILHC--------------------
----------------------------------------------------------------------------------------------------
-------------------------------------------------------------------------------------------------GLR
--FN--------ETNC--------HT-H--------------YIA---KVA---IFCFIVTY-----MLQVMELY--WS----KGD---------QEKLF
---E----CF---SILSFCGMGVMK-LV------ILRVYHQR---WRFLLNQV----SILENRHLDPGPLSYDSDNDN----------------------
---------------DDNE-------IVTFITKYTDKFKRTS-----------S-----ILIKMYASTLVIYVLSP---FVEYI----------------
----------------------------FR--------------QFRGDLNIAYPHILPAW-TP--L-----DEFSVTGY-----L--IM-----VS-FE
TVA---CIYC--------V---FV--H-VAFDLTCVGLMIFACG-QFY-LL----------R---YR-----S----ERI--------------------
--------GGKGRICRLLK-------------------------------STEVRA------HYRIVFCHGIHV-LLV-----QLIEELDRLIK-HILGV
YFFLATLTLC-SVAV--------RLKTED-MS--I-------TQLVN---LL----QYMCGTLT-----Q----LFL-----YC-KYG---DSVY-NEAD
EPYGLPDACLESGRFPK-QW---KTGRL---VL--LR---KERR---PADSPAGYRPIV-LLDEAG-KLLERVVAARIVQHLTGVGPD--LSA---EQFG
FREGRSTIDAVMRVRALSDEAVGRGGVALAVSL--DIANA-FNTLSWSVIA---GALQYHGV--PAYLRRLIGSYLEDRSVVCTGHGGTVLRFPVQRGVP
QGSV----------------------------------------
>BmorOr33                       
----------------------------------------------------------------------------------------------------
------------------------------------------------------MELNF----------DKIFKIAIISQ--------------------
----------------------------------------------------------------------------------------------------
-------------------------------------------------------------------------------------------------KFS
GTYPYTKRDKKWATHF--------------------------------------ILMHGELT----IICMLFIYNIIEFDLKAADYSQ-------MCRNM
-------------CLSFVYLVITLL-YI------NMLYYQSK---LKMLIETMKA--------------------EYE----------------------
---------------LAKTMSEEEQNV---ILEYAKKGRWLC----------------RAWAILTTCGMAQFFLKS---IVCTI----------------
------------------------YSAIQG------------------------NFRIVQY-YEVICPEVIERHRNNPVI---------------FI-TL
YFC---TFFY--------SLYTSA--LYTSVLPLGPIFLLHGCA-KLE-IV---------------------------RLNIKNLFD-------------
--------------------------------------------------NDDYVV------QERLKKTVLQMQ-DIY-----CYSHEINECFQ-ILYEF
LLKATSLVLP-ITIF------------AVIQA--L-----GRGQFIP-EFFA----FIFGAFMV----------GTT-----PC-YYS---NMLM-EK??
?--------????????-??---?????------------????--------------????????????DQ------------------LSP---PGVT
T-----------------------------------HPVN-IT---------------------------------------------------------
--------------------------------------------
>BmorOr34                       
----------------------------------------------------------------------------------------------------
------------------------------------------------------MELNF----------DKIFRIAIISQ--------------------
----------------------------------------------------------------------------------------------------
-------------------------------------------------------------------------------------------------KFS
GTYPYTKRDKKWATHF--------------------------------------ILMHGELT----IICMLFIYNIIEFDLKAANYSQ-------MCRNM
-------------CLSFLYMVITLL-YI------NMLYYQSK---LKMLIETMKA--------------------EYE----------------------
---------------IAKTMSEEEQNV---ILEYAKKGRWLC----------------RAWAILTTCGMAQFFLKS------------------------
----------------------------------------------------------------------------------------------------
---------------------------------IVCTIYSAIQG-NFR-IV-------------------------------------------------
--------------------------------------------------QYYEVI---------CPEVIERHR---------NNPVIFITMYF-CTFFY
SLYTSALYTS----------------------------------------------VLPLGPIF----------LLH-----GC-------AKLEIVRLN
I----------KNLFDNDDY--------------------VVQE--------------------------------------------------------
-----------------------------------RLKKT--------VLQ-------------MQDIYW------------------------------
--------------------------------------------
>BmorOr35                       
----------------------------------------------------------------------------------------------------
----------------------------------------------------------------------------------------------------
----------------------------------------------------------------------------------------------------
----------------------------------------------------------------------------------------------------
------------------------------------------------------------------MVVL------------------------------
-------------SLGISSEIGTLKFFY------TFIYIKKV---QRIVREYLEC---------------------DH----------------------
---------------MVVPGSRFADNV---LKTMRNVKKRAI-----------------LYWVVVIGNGVVYVTKP---LFMSG----------------
------------------------RHHMED------------------------RYIVYGL-EP----------MFESPN---------------YE-VA
YFL---MMFG--------LCFICY--PPANVTVFLIVVVGYTEA-QMI-AL----------GEEMLRIWEDAVAHYNNKYHTVGALTNSSEKNK------
--------------------------------------------------IINQYV------KFRLTEIIKMHT-TNI-----QLLRQVEFVFR-SAIAM
GYVFLVLGLI-AELL------------GGLEN-----------------TYL----QIPFALIQ----------VLV-----DC-YTG---QKVM-DASS
L--------FEQAVYDC-KW---ENFDK------------SNMK--------------T-VLLILQNSQKSM---------------R--LSV---GGIT
V-------------------------------L--GFSCM-MS-----VMK---SIYSAYAT--LRTTMS------------------------------
--------------------------------------------
>BmorOr36                       
----------------------------------------------------------------------------------------------------
--------------------------------------------MVFNSKKNIISLFSL-----LEDSRHPSVGPHLRLL--------------------
----------------------------------------------------------------------------------------------------
-------------------------------------------------------------------------------------------------SLT
GIWYPNSKTNITLLKR--------------------------------------ACFYVIVL----FFVSQYLKCIIKFKIDSLQLIL------------
-------------EYAPFHMGIV-----------KTCFFQKDYNVWQDLVSFISK-------------------TERD----------------------
---------------QIAKKDPKSIKT---IQSYISRNRKIT----------------YSFWALAFIANIGVFSKP---YQNNQ----------------
------------------------SDVNGT---------------------VTYNHLFDGY-TP---------FSEEPPG---------------YY-FS
MGI---ETIL--------GHVVSF--YVLGWDTLVVSIMIFFAG-QMQ--M--------------------------SRLQCSRMIN-------------
--------------------------------------------------GSPERT------HKNIIKCHKFHT-DLI-----KYQKQFNSLIS-PVMFV
YLFVSSINLS-VCIV------------QIAEIEDD------FATVLS--SFI----FLLACLIQ----------LLL-----FY-WHS---NEVT-VQSE
L--------VSYSTFES-NW---TSTQN------------KLQK--------------EVALLGLTTSKTLV------------------FTA---GSFN
H-------------------------------M--TLATF-IS-----IIR---ASYSFYAL--LNSTKY------------------------------
--------------------------------------------
>BmorOr37                       
----------------------------------------------------------------------------------------------------
--------------------------------------------------MELGCSRHL-----KLPCSLHPIGISKHGNTL------------------
----------------------------------------------------------------------------------------------------
-------------------------------------------------------------------------------------------------SEL
LIYFPAIPKITYAILA--------------------------------------VLLTVYYY----IYLCSITWFVFVRCPQTGDLAA-------ASIVF
-------------SLGVSSEIGAIK-LF------IMYVYRAK---LRDITGEYLQ---------------------CE----------------------
---------------ADMAPGRLRARV---GRSLRTVRRRAF-----------------VYWLVLVVNAFAYDLMP---AFLPG----------------
------------------------RHLSED------------------------VFVIYGF-EP----------MFESPN---------------FE-IA
STL---MGVS--------VVFICY--TAGSISAFLIVIVGYSEATMLA-LS--------------------------DEISCVWDDACASECQ-------
--------------------------------------------------QPNDFI------RARLGKIVAIHT-KQI-----RLIREVEVVFR-GALAG
GFACVAFGLI-AALL------------GGLEN-----------------TFL----QLPFCVIQ----------ISV-----DC-FVG---QRLR-DANV
A--------FETAVYNC-KW---EYFDK------------SNMK--------------T-VLLILQNSQKTM---------------G--LTA---GGVA
A-------------------------------L--DFTSL-MT-----IFK---SVY-------------------------------------------
--------------------------------------------
>BmorOr38                       
----------------------------------------------------------------------------------------------------
----------------------------------------------------------------------------------------------------
----------------------------------------------------------------------------------------------------
----------------------------------------------------------------------------------------------------
------------------------------------------------------MVVFSLGI---------------SSEIGSTKFFN------------
----------------------------------TIIY-------IKELRKLFKD--------------------YLL----------------------
---------------YDATCPAQGRLRLHLLTTLRYVKRRAI-----------------IYWLVIIGNGFIFAIKP---LLVEG----------------
------------------------RHLAQD------------------------DLVLIGL-EP----------MRQSPN---------------YE-IA
YAI---MTMG--------VCFICY--PPAHVTMFLIIIVGYTEA-QML-AL----------SEELKHLWNDAIEHYEKHSRTEREADAAMKSK-------
--------------------------------------------------ILNSFV------NFRLVQIIKSHS-TNV-----NLIGRVENVFR-GSLAV
GYVFLIVGLI-AELL---------------------------GGLEN--TYL----QVPFALIQ----------VAI-----DC-FIG---QRVN-DANI
D--------FEKAVYDC-KW---ENFDK------------RNMK--------------I-VLLLLQNAQKTV---------------S--LSA---GGIA
K-------------------------------L--NFSCF-MS-----VIK---SIYSAYTT--LRTTMK------------------------------
--------------------------------------------
>BmorOr39                       
----------------------------------------------------------------------------------------------------
----------------------------------------------------------------------------------------------------
----------------------------------------------------------------------------------------------------
----------------------------------------------------------------------------------------------------
MLWS--------------------------------------------------VFSYFTRA----DDVLAGIVIFSLGVSSEIGLVK------------
--------------------------LC------FMYANIDK---IQKITEGYLK--------------------SDA----------------------
---------------ASARNSRFSKNI---LHTMQSVKKRGV-----------------IFWLVIISNGVVYLVKP---IVTPG----------------
------------------------RHFMED------------------------QFIILGL-EP----------KYETPN---------------YE-IG
FFM---MAVG--------VCVTCY--LPANITAYLITVAGYSEA-QFL-AL----------GHELAN------LWPDAQLHCRAMNLSQSVNE-------
--------------------------------------------------QANEYV------KMRLRELVKIHS-TNV-----NLLRDIEGAFR-GAIAV
EFLLLIVGLI-AELL------------GGLEN-----------------TYM----QVPFALIQ----------VSV-----DC-LTG---QRVM-DANL
A--------LERAVYDC-RW---EEFDA------------SNRR--------------V-VLLLLQNAQKVA---------------T--LSA---GGIA
T-------------------------------L--NFSCL-MA-----VIK---SIYSAYTT--LRTTMK------------------------------
--------------------------------------------
>BmorOr40                       
----------------------------------------------------------------------------------------------------
------------------------------------------------------MTGAG----------AGTFRTGAGPGRG------------------
----------------------------------------------------------------------------------------------------
-------------------------------------------------------------------------------------------------DGV
ARRGESGETTTLGRDA--------------------------------------FAALGCFG----AADGSTARARFFPRVTVLNPSE------------
--------------VPGSGLAADSN-SI------SDSESEPE---LDAAQDAIDA-------------------GAGV----------------------
---------------GGDIGESRARTVFGIQGHDASDSALRM-----------------HNNVAIYAKTTMSGNSQ------------------------
-----------------------------------------------------------------------------------------------LT-FA
TAA---TIFL--------K-------NASGPNGVAIGTDYAICVVSLS-LF-------------------------------------------------
---------------------------------------------------------------------------FCY-----RFTELVEDTYN-SYLLF
QLVGSVGIIC-MSAL------------RILVV-DW-----RSVQFFS---IL----CYLSVMIS-----Q----LFV-----CC-WCG---HELS-ATSE
E--------LHTILYNC-AW---YDKDV------------KFKR---D----------L-IFMMAR-ARRPI---------------L--LRA---GYYI
G-------------------------------L--SRQSF-VS------VSIPRIRFNAILV--I-----------------------------------
--------------------------------------------
>BmorOr42                       
----------------------------------------------------------------------------------------------------
------------------------------------------------------MDIPK-----FEELLKQ-----------------------------
----------------------------------------------------------------------------------------------------
-------------------------------------------------------------------------------------------------IKM
NFWLMGIPFDNPKIQIR-------------------------------------YYVLLLPL----SLMLIEEIAFFGSRMSSENFLE-------LTQLA
-------------PCICIGVLSVLK-IL------ALTAKRQK---IYELTQNLEC---------------------LH----------------------
---------------KIILNDTRKTEL---VRKNLVLIKFIT----------------KYFFVLNAVLIFVYNFSS---PVIIA----------------
------------------------YNYIVS-------------------NEVQFVLPYAVL-LP--------FKTDSWIP---------------WL-IV
YVY---SIFC--------GFTCVL--YYATVDVLYCVMTSLVCN-NFS-LI----------S---------------FKLQKVN----------------
--------------------------------------------------RNTAHL---------LKEVVKEQQ-YVL-----KLAEDLENIFT-APNLF
NVLIGSVEIC-ALGF------------NLMIG---------DLTQIP--GCI----LFLSSVLL-----Q----ILI-----MS-VFG---ENLI-SESS
R--------IAEAAFLC-KW---YEMDQ------------KSKK--------------TILTIMIR-SHKPK---------------K--LTA---YKFS
V-------------------------------I--SYGSF-SK-----IIS---TSWSYFTI--LRTMYTPPGTKFQDDL--------------------
--------------------------------------------
>BmorOr44                       
----------------------------------------------------------------------------------------------------
----------------------------------------------------------------------------------------------------
----------------------------------------------------------------------------------------------------
----------------------------------------------------------------------------------------------------
------------------------------------------------------MYTYFKVL--------------------------------------
----------------------------------VFWLNKDK---VISLQKILHC----------------------K----------------------
---------------EFKPKEPEHKEI---IRKSIRKARFVM----------------TSYATMCVGAVSVGIILP---LTENF----------------
------------------------D-----------------------------ILPTNVE-YP-------FFDVYKNPT---------------YA-YL
YLH---HIYY--------KPATCI--IDGVMDTILAAFVASAIG-QIE-IL----------AFNLRNFDVLAERRRKRAISGNKYIGKYTNL--------
--------------------------------------------------YFTKRI---------LKECILLHN-SII-----RYVSVIESAFS-LASAL
QFMLSVMVLC-LIGI------------QFLSIENP----TSHPMQMV--WMA----IYLTCMLI-----E----VFI-----LC-WFG---NELI-WKSN
D--------LRQAAFDG-PW---RNLNR------------KTCM--------------F-IIIFMERCKRPM---------------R--LSA---GKIF
T-------------------------------L--SLDTY-TV-----LIN---WAYKAFAV--MRNMKK------------------------------
--------------------------------------------
>BmorOr45                       
----------------------------------------------------------------------------------------------------
------------------------------------------------------MKVLD-----NVNHAVKVTMNCCRLYG-------------------
----------------------------------------------------------------------------------------------------
-------------------------------------------------------------------------------------------------LFV
SDDLTKRQLIIMRAFS--------------------------------------LMLYLFFV----GFFITTQSALIITMWGDLNLMT----------NV
-------------GLVLGTHLTLSAKVF------TLHYKEKE---ITNVIYKNEV---------------------------------------------
------------------------------RLRAETREQGKY----------------------------------------------------------
---------------------------------------------------------IISE-YP--------CNTTKSPA---------------HE-II
LAH---QGIA--------VILTAT--LEIAIVLLMTSIVAVCRC-RLK-LV------------------GLSFETICDDLPSNIMNKLTA----------
--------------------------------------------------DEQVIV------AKRVRENVIEHQ-AVL-----ECINDIQDCFS-SAMLV
HIAISTMIIC-ATAY------------QLAVE--------KSLDLTQRMTMA----SFLGGMST-----E----IFL-----FC-YQG---GHLS-IDSM
E--------VATAVYSC-PW---YTFPT------------SLKR--------------SLLVIMIRAQQPAL------------------LTA---GGFA
P-------------------------------L--LLDTF-VS-----IMK---ASYSFFTV--LQNASE------------------------------
--------------------------------------------
>BmorOr46                       
----------------------------------------------------------------------------------------------------
------------------------------------------------------MAFFI-----RNKMLGLTITLNTLSWAG------------------
----------------------------------------------------------------------------------------------------
-------------------------------------------------------------------------------------------------LIM
RDQYTKTQRIIVRVYG--------------------------------------WLVFLYLF----VAATYVQIADLIDIWGDLDLMA-------ETSLL
-------------LFMELAVISKIL---------TLIFKYDK---IMEIINGTED---------------------IL----------------------
---------------CSENRLEGQKII---ASIDKETTRFFQ-----------------YYTSSVIFTTFFWFLGE------------------------
---------------------------------------------------HSSTFFIRAK-YP--------FNELKSPG---------------YE-FA
LIH---QCMM--------MVFTGY--FEFNINIFFASVVAGCRC-RLKLVA-------------------LSLRNICINIPVNKKNLITP----------
--------------------------------------------------EEEKLI------TERLHCAISQHK-YAL-----DAAEDVKHCLS-KVLLV
QLTVSIVIIC-TTAY------------QMAVNKST-----DTIQKLS--MAG----YLLGASFE----------VFL-----FC-FQG---QSLS-NASE
D--------IADAVYEC-PW---YTLTQ------------PLKR--------------T-LLIIMMRAQSPA---------------I--LTA---GGFV
T-------------------------------L--DITEY-MA-----VLT---GHGGFGDF--LHRTGAEPMAECHHCGCDLDTVQHTLLVCPAWKGWR
RDLVVKIGNDLSSVLWHRCSAATSRGRRCLTSASAPSRRRRRGA
>BmorOr47                       
----------------------------------------------------------------------------------------------------
------------------------------------------------------MKLVF-----DNFISALKVTLNWS----------------------
----------------------------------------------------------------------------------------------------
-------------------------------------------------------------------------------------------------RYI
GIFIPDELTGRRQKLLVQA-----------------------------------YSVFMYYL----FIGFFITTQIISFILVWGDLNL-------MTDVG
-------------LVLGTNLALSAK-IA------VFFFKRED---LANILKKNDD-------------------TLRS----------------------
---------------ETRAEGKKIISE--------------------------------TSCESARVGTTTLPISA------------------------
--------------------------------------------------------------------------------------------------VV
TIL---ETLE--------LISQAS--LLITVDIIMLSMIAVCRC-RVK-LV----------G---LS-----LQTICDDLPCNVKNKLTS----------
--------------------------------------------------DEEVIV------AKRIREYVIEHQ-AIL-----DCISELQNHFS-PALLV
QLLTSVVIIC-VTAY------------QLAVEKSS-----DLLRKFT--MAS----FLFAMSTE----------MFT-----FG-YQG---GHLS-HDSM
E--------VATAAYSC-PW---YTFPT------------SLKR--------------SLLVIMIR-AQQPA---------------L--LTA---GGFT
T-------------------------------L--SLETF-VT-----IMK---ASYSFFTV--LQEATD------------------------------
--------------------------------------------
>BmorOr48                       
----------------------------------------------------------------------------------------------------
------------------------------------------------------MAFFI-----KNKMFGLTITLNTLSWAG------------------
----------------------------------------------------------------------------------------------------
-------------------------------------------------------------------------------------------------LIM
RDQYTKTQRIIVRVYA--------------------------------------WLVFLYLF----VAAACVQIADIIDIWGDINLMA-------ETALL
-------------LFMEFAVISKIL---------TLLLRYDR---IMEIINGTEE---------------------IL----------------------
---------------YFENGLEGQRII---ASVDNETIRFLQ-----------------FNSAFVVLSTTFWFTGE------------------------
---------------------------------------------------HSSTFFIRAK-YP--------FNELKSPG---------------YE-FA
LIH---QCMM--------MVFTGY--TVFNINIFFASVVAGCRC-RLK-LV------------------ALSIRNICINIPVNKKNLITP----------
--------------------------------------------------EEEKIV------KERLHCAISQHK-CAL-----NAAKDIKNCIS-EFLLV
QFTVSIIIIC-TTAY------------QLAVNKAI-----GNIQKTS--MFG----YILGASLE----------AFL-----FC-FQG---EFLR-NARN
CGCCIMSMVHPHSTFEKDPF---NNHDA---------------------------------------STEPR---------------H--SHG---GGFH
F-------------------------------V--HQRIY-GN------TE---SILQFFHGSPTSQRI-------------------------------
--------------------------------------------
>BmorOr49                       
----------------------------------------------------------------------------------------------------
----------------------------------------------------------------------------------------------------
----------------------------------------------------------------------------------------------------
----------------------------------------------------------------------------------------------------
------------------------------------------------------MLTC------------------------------------------
---------------------------------------------FATIFSAVNQ---------------------------------------------
-----------------------------------------------------------TGYIVLFINLLAHELGH------------------------
----------------------------------------------------------------------------------------------------
--------------------------FYVITDVLNGIFEKNDAD--------------------------------------------------------
--------------------------------------------------RDPVFI------DRKLKFCAKHYQ-YLL-----KFHNEIKNLYK-IIFGA
HFLMMTIVL--VTTL------------QTMNS----------WDIRN--TVL----TAVTGIMP----------LFI-----YC-FGG---ELLI-TAGM
D--------MSTAIYQC-GW---EKMGV------------KQAK--------------V-VSVILCLSQRPL---------------C--LTA---ANVF
V-------------------------------M--NRETF-GG-----IAQ---VVYKIYAV--FN----------------------------------
--------------------------------------------
>BmorOr50                       
----------------------------------------------------------------------------------------------------
------------------------------------------------------MEGTS-----EGDEPFIYRLNDNGTGP-------------------
----------------------------------------------------------------------------------------------------
-------------------------------------------------------------------------------------------------NLV
VKILYCPCWYTAHLMP--------------------------------------FKLHYCFT----AEIVRLMIVPLVDSQDVLPPVI------------
-------------TQIVISIFITRCYSF------IVEVNREHLLMQETLLKPARR-----------------DPKIAN----------------------
---------------YNMVRNDRLSARGGGTVIYYRRALHCV-----------------PLDPPALANIEASVCR?---?????----------------
------------------------??????------------------?????????????-??-------???????PI---------------FA-AK
TLKDKQHLIQ--------NKKEVT--RFARLLLTYVTVGGFIWPMSFC------------------------F----RRI--------------------
--------------------------------------------------KDPNTV---------VPFYVPFTPDNWT-----KLINEVTDIFN-PCLTF
QFFTSSVAIC-MVIY------------KLSDT-YI-----VSLEFVF---LL----NFIFVLLT-----Q----MFI-----YC-YYG---NVVS-YESK
Y--------INTSLYLS-DW---SSASP------------GVRK--------------MFLIVMPR-WTRPL---------------V--VRI---ARVV
P-------------------------------L--SLDSF-VS------VRKYKCSIEHFIYSHVKQTRARDIFSGASNKP-------------------
--------------------------------------------
>BmorOr51                       
----------------------------------------------------------------------------------------------------
----------------------------------------------------------------------------------------------------
----------------------------------------------------------------------------------------------------
----------------------------------------------------------------------------------------------------
-----------------------------------------------------------------------MDCTIVAFYSQAKTQIK------------
----------------------------------MLRYDLEQ-------LGKIDN---------------------------------------------
----------------------------------------------------------------------------------------------------
----------------------------------------------------------------------------------------------------
--------------------------IETKFTENIFERSSHIWK-ALK----------------------------------------------------
--------------------------------------------------DEKIKI------HSKLVFCVEHYR-QIV-----WFVKEVESIFG-EAMTV
QFFVMAWVIC-MTVY------------KIVGL----------SIYSA--EFV-SMGVYLGCMLA-----Q----LFI-----YC-YYG---TQLK-VESE
S--------VNTSLYCS-NW---LSSLP------------KVRR--------------Q-MLIMMQYCSKPL---------------T--PRT---AYVI
P-------------------------------M--SLETY-IS-----VLK---SSYSLFTL--LNQKH-------------------------------
--------------------------------------------
>BmorOr52                       
----------------------------------------------------------------------------------------------------
------------------------------------------------------CFTMR-----VHATPKQDVRSYMPYIILPL----------------
----------------------------------------------------------------------------------------------------
-------------------------------------------------------------------------------------------------KIA
ACWEWFPNTKENYQMFINN-----------------------------------IYLGMVLF----VLTHVAAGLVVHLYTEWQDVMS-------SLDNI
AD-----------SLPILVSIAIVA---------YCAFNRQE---LYGLVSFMDG--------------------NFK----------------------
---------------YYSAWGLTNMTM---ENSFQSARRFGR-----------------IYTACTMFSVTMYAVLP---VIVHI----------------
------------------------WT----------------------------KQPIKNW-LY--------MDVNRSPF---------------FE-FV
FLR---SCLT--------QLFVGL--AMGQFGVFFASNSILICG-QLD-LLCCGLRNARYTALLRHGVERNSLASYVWELKSNERHNHIYNVAEMKSSDD
HYDERVVHVFPKKTQFDIYSK-----------------------------TYDEAT------SKALRDCAALCQ-VIN-----EYKYRFERFVS-PLLVI
RVVQVTLYLC-TLLY------------AATLR----------FDMIT-VEYL------VAVALD----------IFV-----YC-YYG---NQII-LQAD
R--------VSTAAYQS-SW---HTMGA------------VPRR--------------L-LLNLLLANRRPV---------------V--VRA---GRFL
P-------------------------------M--DLHTF-VV-----IIK---TSFSYYTL--LVNVNEK-----------------------------
--------------------------------------------
>BmorOr53                       
----------------------------------------------------------------------------------------------------
------------------------------------------------------MALKK-----MLALTKGLEDPTHPLLGP------------------
----------------------------------------------------------------------------------------------------
-------------------------------------------------------------------------------------------------TLK
ALSVFGLWQTGSQKST--------------------------------------VIYNTFHF----LTFLFVITEYIDLYTVRKELSK-------MLNNL
-------------SVTVLSTICMIK-TL------SYVCRQSH---LKVLVREISE-------------------LELE----------------------
---------------LMKTTDKNIVKR---LRQYTVYTRAVT----------------YVYWFLVVGINVVLLTSP---LLKYA----------------
------------------------SSEIYR--------------SEIKNGTEPPPLILCSW-FP--------FDSARMPG---------------YF-WA
TMV---HIIM--------SIQGCG--VVATYDMNAVAVMSYLKG-QTS-IL----------------------KDKCKAIFDET----------------
--------------------------------------------------ASSRDV------LNRIRDCHRHHN-ILL-----RHYYMFNSLLS-PIMFV
YMLICSFTIC-CSII------------QLDSS-ET-----TISQRIW---II----QYSIGQIS-----Q----LFL-----YC-WHS--------NEFA
A---------------------------------------KVKK-----------------------KHFPL---------------------------F
P-----------------------------------INLF------------------------------------------------------------
--------------------------------------------
>BmorOr54                       
----------------------------------------------------------------------------------------------------
------------------------------------------------------MGLNT-----IKEFFVNVKRRFQDVS--------------------
----------------------------------------------------------------------------------------------------
-------------------------------------------------------------------------------------------------IDS
LLWIVNIVPSLAGFSI--------RSDR--------------------------VSAPFWIV----HWSLLVYVYAVGNAVYQWKFAN-------EAIDY
-------------ITSFINVSLLIL-IGNNSW--WFLANRRL---LKSVLHKIEV---------------------ND----------------------
---------------ELSRRSEQSRLK---HKKLLKIIKRIV-----------------LVFYMSNYVNASFIYLP---NRVDV----------------
------------------------LNNYAM-------------------------TPCVGM-EP--------LTVSPNRE---------------LC-LT
ILC---MQEF--------SIMTVV----LNFQALLLCFIAHTAV-MFQ-IL----------ADEIMA-----L----NNYENLE----------------
--------------------------------------------------EHQAYV------KEMLPIFVKRHS-LTL-----SAVDNYKSLYS-VPLGV
NFGSNALTIL-LILY-------------------L-----PVLEWFK--FIP----IFVFCFML----------FFL-----YC-FLC---QKLV-NASE
A--------FETAIYCC-GW---ENFAL------------REMK--------------M-IYVMLHQAQKPV---------------E--LLA---ADIV
P-------------------------------V--NMNTF-AT-----TLQ---AMYKFVTV--VKF---------------------------------
--------------------------------------------
>BmorOr55                       
----------------------------------------------------------------------------------------------------
------------------------------------------------------MCFLK-----IKQQIIDIQKHFKDYS--------------------
----------------------------------------------------------------------------------------------------
-------------------------------------------------------------------------------------------------LNG
SLWIVNLLPRLMGFNL--------RADK--------------------VGV---FFWTIYIL----LLVYVFGIGIFVYLWKHVDTMS-------GLMKS
-------------YLNLSLILVIVNNSC------WFLSKRSL---LNKVLKKI---------------------HLIE----------------------
---------------DLSCESEHALAK---YRRVFKIVTHLL-----------LA----SYVLFYFTEIYFMFLFR---NYDLL----------------
------------------------EDYSLA--------------------------PCVGL-EP--------LSSSPNSE---------------IC-LI
IVL---IHEF--------ISTTVM----MSFAALFLVLIAHTAV-MFL-VL----------AEDMTK-----L----TDLINLA----------------
--------------------------------------------------DHRKMI------RESLRSLIHRHS-LLL-----QIVYELRLLYS-VPLGI
NFISNAMSILVLLCL-------------------P-------IHEWP--SFL----HIIGYCFF-----A----FFL-----YC-FLG---QNVI-NASE
K--------FIDAIYCC-GW---EHFGV------------AEKK--------------L-VHVMLRQAQKPV---------------E--IIA---LGMI
S-------------------------------V--NMNTY-VE-----ALQ---LIYKFVTV--LKI---------------------------------
--------------------------------------------
>BmorOr56                       
----------------------------------------------------------------------------------------------------
------------------------------------------------------MKLLE-----KLEDPDRPLLGPNV----------------------
----------------------------------------------------------------------------------------------------
-------------------------------------------------------------------------------------------------KAL
KFWGLLLPESRSKK----------------------------------------YFYLFMHF----AVTVFTATEYIDVWFVKSDLAL-------LLNNL
-------------KITMLATVSVLKVTT------FLLWQNA----WRDLIGYVSR-------------------ADLE----------------------
---------------QRATSDSRKLALINGFTGYCRKIT-YY------------------YWFLMYTTVAIVTVQP---IFKFF----------------
------------------------SSAAYR--------------LDVQSGNGTYLQVVSSW-IP--------WDKNTLPG---------------YL-LA
SIY---QTYA--------AIYGGG--WITSFDTNAIVIMVFFRA-ELE-LL----------------------RIDCAALFDDEKS--------------
--------------------------------------------------FGDMAF------MRRLKECHRRHT-ELV-----KHSRLFDSCLS-PIMLL
YMFVCSVMLC-VTAY---------------QITIE-------TNPME--RFLMTEYLVFGVAQ-----------LFM-----YC-WHS---NDVL-YASQ
D--------LSRGPYES-AW---WSRDV------------KYRK---------------NLYILVAQFNKVI---------------V--FSA---GPFT
K-------------------------------L--TVATF-IR-----ILK---GAYSYYTL--LSQSQMNKT---------------------------
--------------------------------------------
>BmorOr57                       
----------------------------------------------------------------------------------------------------
------------------------------------------------------MPSLI-----KNRIFGLTLTLNTLSWAGL-----------------
----------------------------------------------------------------------------------------------------
-------------------------------------------------------------------------------------------------ILR
DDYTKTQRIIMKVYGG--------------------------------------LVFLYLFV-----FTAYVQIADLVVIWGNIDFMT-------ETSLI
-------------LFMQLAVSAKVL---------TLMLKSKK---IMEVTNEADA----------------------I----------------------
---------------LISEKKVEGQRI---IASIDKNTTLFL----------------KYYGFFVAFTIICWFMGE------------------------
---------------------------------------------------NTSTFFIRSK-YP--------FNELKSPG---------------RE-FA
FVH---QCIV--------VIFTGS--FDFNVDIIIISLVAVCRC-RLKLVA--------------LS-----LRNLCLDIPMNKRNLITS----------
--------------------------------------------------DEEKVI------TERLRNIISQHK-RAL-----DAAEAIKHYLS-GALLV
QLMVSIVVIC-TTAY------------QLAVKKST----TMQSLTMA---------GYLFGTSL-----E----VFL-----FC-YQG---EFLR-ESSE
E--------IADAAYEC-PW---YTLTR------------PLKK--------------T-LLIIMTRAQRPA---------------T--LTA---GGFV
T-------------------------------L--DITEY-MA----------------VSL--ISNT--------------------------------
--------------------------------------------
>BmorOr58                       
----------------------------------------------------------------------------------------------------
------------------------------------------------------MKLVF-----DNFIFALKVTLNWC----------------------
----------------------------------------------------------------------------------------------------
-------------------------------------------------------------------------------------------------RYF
GIFIPDELTGRRQKLLVQA-----------------------------------YSVFMFML----FIGFFIITQIILFILVWGDLSL-------MTDVG
-------------LVLGTNLALSAK-IA------VFFFKREE---LASILKKNDD---------------------------------------------
---------------TLRFETREEGKK---------------------------------------------IISE------------------------
--------------------------------------------------------------YP--------CDTKRSPA---------------YE-II
MIH---QTIA--------VAVIAS--LAITADLLMLSMIAVCRC-RVK-LV------------------GLYLQTICDDLPCNVKNKLTS----------
--------------------------------------------------DEEVIV------AKRIREYVIEHQ-AVL-----DCISELQNHFS-PALLV
QLLTSVVIIC-VTAY------------QLAVEKSS-----DMLRKFT--MAS----FLFGMSTE----------MFM-----FG-YQG---GHLS-HDSM
E--------VATAAYSC-PW---YTFPT------------SLKR--------------S-LLVIMIRAQQPA---------------L--LTA---GGFT
T-------------------------------L--SLETF-VT------VS-------------------------------------------------
--------------------------------------------
>BmorOr59                       
----------------------------------------------------------------------------------------------------
------------------------------------------------------MDTNP-----SAA--GDSVAPHLRRL--------------------
----------------------------------------------------------------------------------------------------
-------------------------------------------------------------------------------------------------RQV
GFCQLDPTSQSRRPIL--------------------------ALM---HRV---YHRLVLAA-----TVLYIFEQLTYAYQARNDMER-------LSRVL
-------------FLMLCHLTCIAK-QF------VFHSDADK---INQLVVGLDD---------------------AL----------------------
---------------CNQPVETHRLLL---LETSRRAARLLM-----------------LYSGCAVSTCILWAVFP---LLDQL----------------
------------------------RGRTVE---------------------------FAFW-IP-------IDYRHNAFQ---------------FA-VV
LAY---AFYS--------TSLVAV--ANTTMDAFIATVLYQCTT-QLR-IL----------R---MN-----F----ESLPERAYALSRKTRQ-------
--------------------------------------------------DYHTVT------HELLVDCLLHYK-KIT-----ETCNLLEQIFG-KAILV
QFGVGGWILC-MAAY----QIV-----DM-------------EILSI--EFA-STALFMGCILT-----E----LFL-----YC-YYG---NEVT-VQSG
L--------VSESVYAM-SW---LSLCP------------RERR---A----------L-VVVLER-ARRPL---------------R--PAA---GRVV
P-------------------------------L--TLNTY-LK-----ILK---SSYSFYAV--LRQTK-------------------------------
--------------------------------------------
>BmorOr60                       
----------------------------------------------------------------------------------------------------
------------------------------------------------------MVRP-----------CRYFAIHFILLRF------------------
----------------------------------------------------------------------------------------------------
-------------------------------------------------------------------------------------------------LGL
GWWHHPHENETRNYPG--------LYLY--------------------------YSILTQLV----WVVGLVGLETIDPFVGEKDMDR-------FMFSL
-------------SFVITHDLTLIK-LY------IFYFRNVE---IQDIVRTIEI-------------------DLYR----------------------
---------------YYQNDDKIRATI-----RISRIFTAAF----------------LFFGWVTIGNANIYGIVQDLRWKDIV----------------
------------------------KNLNET------------------TSKPLRTLPQPIF-IP--------WPYQEDKH---------------YI-LT
FIL---ETMG--------LLWTGH--IVMTIDTFIASVILHMST-QFA-IL----------REAIVTAYDRTMIALSEGALQSGVLCENSNGNEENNQIF
LESFYSKE------------------------------------------HIESVL------ESTLLSCIRQHQ-LLI-----GCVEKFSKTYS-YGFMT
QLLSSMAGIC-VVMV------------QVSQGASS-----FKSVRLV-TSLA----FFFAMVIQ----------LAI-----QC-FTG---NELT-IQAE
R--------IADAVMES-KW---EKMPV------------RLRR--------------LLLVTMMR-AQRPL---------------H--LTA---AGFA
Y-------------------------------I--DNTCF-LS-----ILK---AAYSYYAV--LSQKQG------------------------------
--------------------------------------------
>BmorOr61                       
----------------------------------------------------------------------------------------------------
------------------------------------------------------MARIT-----------DVFRLNFIFW--------------------
----------------------------------------------------------------------------------------------------
-------------------------------------------------------------------------------------------------KFL
GIWGKSAPSKYNMA----------------------------------------YTALYLSA----SLFVYDIFLTLNLIHTPRKLET-------LLRET
-------------MFYFNHLVAMTK-IL------KMFIRRKK---ILVIFDLLDC----------------------E----------------------
---------------EFKPSDEDSQEI---MKRKNEFYYIYW----------------RIVAVTSNLSCFMQVVGP---LIKML----------------
------------------------IWKSEL------------------------GLPVCKY-YF--------MSDEFRNK---------------YFVIW
YIY---QSFG--------IYNQMV--NNLNLDTFNCGMLWMAVG-QLQILK--------------------------TKFVNFKLNDIENSLDLK-----
--------------------------------------------------TRDDMQ------TERLRKYLTHYE-IIL-----KYCATVQDILN-ITIFV
QLGMSSIVIC-VGLC------------GFVAMPSN-----TETAIFM-------SSYLITMTMQ----------IFV-----PS-WMG---TQIS-FECG
E--------LMSAAYCC-EW---IPRSK------------LFKR--------------S-LILFVERAKTPV---------------R--ITG---LKIF
T-------------------------------L--SLDTF-TS-----IMK---TTYSFFTL--IRQLQVDEVN--------------------------
--------------------------------------------
>BmorOr62                       
----------------------------------------------------------------------------------------------------
------------------------------------------------------NLQNS-----NYFAKIQWHVPIHEERQ-------------------
----------------------------------------------------------------------------------------------------
-------------------------------------------------------------------------------------------------KMG
NALYSNARRAHYNLHV--------------------------------------IHLQHYRI----RFKGRRLFANVPKHVPVLRLLG------------
-------------NHASLHQHALLSKQIED????????????---??????????-------------------????----------------------
---------------????????QNVI---LEYAKKGRWLCR-----------------AWAILTTCGMAQFFLKS---IIVCT----------------
------------------------IYSAIQ-------------------GNFRIVQYYEVI-YP----EVIERHRNNPVI---------------FI-TM
YFC---TFFY--------SLYTSA--LYTSVLPLGPIFLLHGCA-KLE-IV---------------------------RLNIKNLFD-------------
--------------------------------------------------NDDYVV------QERLKKTVLQMQ-EIY-----CYSNEINECFQ-VIYEF
LLKSSSLVLP-ITIF----------------------------------------AVIQVSSLH------------------IC----------------
---------FIFLIPNT-QW--------------------NVCS-----------------------QNKHF------------------------LGSL
E-------------------------------M---------------------SCRNCHSK--------------------------------------
--------------------------------------------
>BmorOr63                       
----------------------------------------------------------------------------------------------------
------------------------------------------------------MKLWI-----RNANFTISLSLTLL----------------------
----------------------------------------------------------------------------------------------------
-------------------------------------------------------------------------------------------------RCL
GFWSPDGLAGNKRLLYNC------------------------------------YSFVFFMF----LLGIYILIQVVDMIKIWGDLPL-------MTGTA
-------------FLLFTNFAHATK-VI------NIVIRKNR---IQRVIQQANA---------------------VL----------------------
---------------MGVQSEEARRIV---KSCDFETSIQLC-----------------LYFLLTFVTTVGWATSA------------------------
---------------------------------------------------EKHQLPLRAW-YP--------YDTSKSPA---------------YE-LT
YIH---QVAA--------LLIAAY--INVAKDSLVSSLIAQCRC-RLR-LV----------G---LA-----LASLGQDLKIDYQSQLSP----------
--------------------------------------------------AQENIL------NLRLKTCVLEHQ-TVL-----AAVTELQACFS-KPTFA
QFTVSLIIIC-VTAF------------QLVSQ----------TGNLV--RLLSMGTYLMNMIFQ----------VFI-----YC-YQG---NKLS-VESS
E--------IAGSVYFS-PW---YLGSV------------KLRR--------------ALLIVMVRSRRVAK------------------LTA---GGFT
T-------------------------------L--SLASF-MA-----IIK---ASYSLFTL--LQQVKQKK----------------------------
--------------------------------------------
>BmorOr64                       
----------------------------------------------------------------------------------------------------
------------------------------------------------------MGVSN-----GRGTVKPFLYPLVDEL--------------------
----------------------------------------------------------------------------------------------------
-------------------------------------------------------------------------------------------------DYN
LIVGVHLPFEYKTPSR--------------------------------------YPLAYITV----VIAFIYVSYFVMVTD-------------------
-------------LIMQAHLLHLLC---------QFNVLADC---FENMLNDCVK---------------------------------------------
----------------------------------------------------------GFEGPLVSLHEYIHPLID------------------------
--------------------------------------------------EFEYNLMVGLR-LP--------FSFDTPLR---------------YL-FT
YVI---VLIA--------FNYTAH--YVMVTDLIMQSYLIPLIC-QYA-VL--------------------------ADCFENIL---------------
--------------------------------------------------IDCSND---------YGDHARRND-IVY-----SRSMELRAILS-RPMLG
QLASSGLLIC-FVGY------------QATTSISV-----NIVKCLM--SLF----YLGYNMFT----------LFV-----VCRWC----EEIT-NKSL
N--------IGNAVYCS-GWESGMTVVP------------TVRS--------------TILLVILR-ANKPI---------------V--FTA---GGMY
N-------------------------------L--SLTSY-TS-----LVK---GSYSALTF--LLRIQHE-----------------------------
--------------------------------------------
>BmorOr65                       
----------------------------------------------------------------------------------------------------
------------------------------------------------------MRLGF-----EVSISEYLYRNIF-----------------------
----------------------------------------------------------------------------------------------------
----------------------------------------------------------------------------------------------------
------------------------------------------------------YIYTLFHI----LLHFYYILHMIKLD--------------------
---------------------------------------------LEAIFDDIDE---------------------------------------------
----------------------------------------------------------------------SVALLP------------------------
-------------------------------------------------------------------------HRDTRRI--------------------
---------------------------------------------EVQKIL-------------------------------------------------
--------------------------------------------------------------NGRMKRVVTWHI-SVF-----KAVEAVSSIYG-PPLAY
QVMFTSIAIC-LIAI------------QITQK--------LENGILDIRFTM----LGVAACLQ----------MWI-----PC-YLG---TLLR-NKAF
G--------VGEACWNS-GW---HQTPLG-----------RMIR--------------QDIIIVLLRAQQPV---------------T--IKF---PGLQ
S-------------------------------I--QLETF-SS-----VIF---NLYGYYYFLLLRWVDELTAHLVLSGYWSP-----------------
--------------------------------------------
>BmorOr66                       
----------------------------------------------------------------------------------------------------
----------------------------------------------------------------------------------------------------
----------------------------------------------------------------------------------------------------
-------------------------------------------------------------------------------------------------MRF
GLKV--------------------------------------------------YIYTLFHI----LLHFYYILHMIKFD--------------------
---------------------------------------------LEAIFDDIDE---------------------------------------------
----------------------------------------------------------------------SVALLP------------------------
-----------------------------------------------------------------------------------------------HR---
---------------------------------------------DTR-RI-------------------------------------------------
--------------------------------------------------EVQKIL------NGRMKRIVTWHI-SVF-----KAVEAVSSIYG-PPLAY
QVMFTSIAIC-LIAI------------QITQKLEN-----GILDIRF---TM----LGVAACLQ----------MWI-----PC-YLG---TLLR-NKAF
G--------VGEACWNS-GW---HQTPLG-----------RMIR--------------QDIIIVLLRAQQPV---------------T--IKF---PGLQ
S-------------------------------I--QLETF-SS-----VIF---NLYGYYYYYCLDG---------------------------------
--------------------------------------------
>BmorOr67                       
----------------------------------------------------------------------------------------------------
----------------------------------------------------------------------------------------------------
----------------------------------------------------------------------------------------------------
----------------------------------------------------------------------------------------------------
----------------------------------------------------------------------------------------------------
----------------------------------------------------------------------------------------------------
-----------------------------------------------------------MRFGLKGGAAVVTILET------------------------
--------------------------------------------------------------------------------------------------LE
LIS-----------------------QGGFIETIQVTFGGQLSS-----ML---------------------F---------------------------
-----------------------------------------------------------------ISACIICST-AVQ-------ILAIESPLD-NLTTV
GWILVYLSLC---------------------------------------------------ILI----------LFV-----DC-YFG---NTIT-VKCA
Y--------LPTAVFSI-PW---LDQPK------------NIQV--------------STLLFMAK-TQQPV---------------Q--LIA---AKLV
P-------------------------------V--SLTTF--------------TQVSYCPPLDLKCLQGGVIAHLAKD---------------------
--------------------------------------------
>BmorOr68                       
----------------------------------------------------------------------------------------------------
----------------------------------------------------------------------------------------------------
----------------------------------------------------------------------------------------------------
----------------------------------------------------------------------------------------------------
----------------------------------------------------------------------------------------------------
----------------------------------------------------------------------------------------------------
----------------------------------------------------------------------------------------------------
----------------------------------------------------------------------------------------------------
---------------------------------------------MFT----------------------------------------------------
---------------------------------------------------------------------IDFHD---------ERITSFNKNQT-RKIII
CVITGGRTSC-ESAR-----------------------------------------------------------VGT--------------TTLPISASE
D--------VCMTLYSC-GWETRFDLNT--------------RK--------------C-IILMLCRALRPV---------------S--IRT----IFR
S-------------------------------V--SLTTL-TG-----VFQ---QAYALFNL--LNAVWN------------------------------
--------------------------------------------
>BmorOr69                       
----------------------------------------------------------------------------------------------------
------------------------------------------------------PTEIT-----MEQAKSEIDGSLVLSSFCM-----------------
----------------------------------------------------------------------------------------------------
-------------------------------------------------------------------------------------------------KRI
GLSFESPKEFSSLLRQKIM-----------------------------------FLLSFSGI----CYHVFSEIVYIGLTLTNSPRVE------DVVPLF
-------------HTFGYGALSIAK-VL------SLWYKKDI---FSQLLKELSE---------------------IW----------------------
---------------PTIPLDEDAQSI---KTRSLSALHVTQ----------------RWYFATNVLGVWFYNVTP---IVKYM----------------
------------------------YRWLKE-------------------GDGQIGFVWVSW-YP--------FDKNGTVA---------------HI-AV
YIF---EIFA--------GLCQTCVWIMVSTDLLFSGMASHISM-LLK-LL----------Q---------------RRLQCFGTTP-------------
--------------------------------------------------QTDDVN------YQEIIAIIKLHQ-RLI-----RFGYILVEWCREPGIAK
HVKLLEPLPA-LSSK-----------------------------------------LFLVSALI-----Q----IGM-----LC-WYA---DDIF-HANG
D--------VATAAFNS-GW---YRTSP------------KCRR--------------S-LLFLIRRAQKPI---------------A--FTA---MNFT
N-------------------------------I--SLATY-SA-----ILT---RSYSYFAL--LYTMYREN----------------------------
--------------------------------------------
>BmorOr70                       
----------------------------------------------------------------------------------------------------
------------------------------------------------------MSESD-----QKFARMEILETLKLCNFCIRRVGL------------
----------------------------------------------------------------------------------------------------
-------------------------------------------------------------------------------------------------SFI
DEVPLTVLAKLKKYFL--------------------------------------FIFSSSML----VLMLAGEVAYVAGQMINSASIE-----EFVGSYL
-------------HIAGYDTMSFGK-LI------TIWYKRNT---FKQLVEELAV--------------------IWP----------------------
---------------VSIKDEVAAQIK---RDSLSALKLRQF-----------------LYAFWNVLGVWLYNLTP---IAILL----------------
------------------------YRKMRG-------------------TPGELGFVWQLL-YP--------FDKTQPIF---------------HE-IV
YVF---ETFS--------GVISVC--CMLGSDLLFMTMSSHISM-LLR-LL----------Q---VQ-----I----RRLATTEGRNY------------
--------------------------------------------------ESDNDC------YDEIISVVKIHQ-RLIFSGNALYINDLENAFS-VVNLI
NVLLSSFLQPWM---------------EMSDK------------------------FFLGAALT-----Q----MGI-----VC-WYA---DDIY-RASV
G--------VSDAVYES-GW---YRTNT------------RCRR--------------A-LLVVLQRSQKPL---------------F--FTA---LKFR
S-------------------------------I--TLTTY-SS-----ILT---TAYSYFTL--LYTSYRRN----------------------------
--------------------------------------------
>BmorOr71                       
----------------------------------------------------------------------------------------------------
------------------------------------------------------VYKVE-----DYNATFTIPMAVLKLV--------------------
----------------------------------------------------------------------------------------------------
-------------------------------------------------------------------------------------------------GLR
VTKNDSKYTRLFWNIF--------------------------------------YWFEFGNL----FIVTWLELINMVQTASGGSFQD----AVEIFRMM
-------------PCVGYLLLAMAK-SY------KIVYYRPI---YENLIYELRD--------------------MWP----------------------
---------------KGCVADEEHAII---CTALKQLNYVVQ-------------------GTLTIALAIIFLSPPFVEIIKQV----------------
------------------------AGWDVP-----------------------LILPFFYW-FP--------FDPFQRIY---------------YE-TI
LIF---QTWHDKLPLTFPGLITIW--FMLCGDLLFCIFLSHIST-QFD-LLAVRIKRMVYVPVDKQLIEEYPLGEYSRNFLVKEKSAIDSYTEK------
--------------------------------------------------QWEERF------QNEVTEIVLRHR-ALI-----RLSGDVEELFS-FALLV
NFFNSSIIIC-FCGF------------CCVIVEKW-----NEMIYKS---------FLTTALSQ----------TWL-----LC-WYG---QRLL-ESSE
G--------VSDALYNS-GW---YNVSK------------KIKG--------------S-ILIMLHRAQKEV---------------H--VTT---YGFS
V-------------------------------I--SLSSY-TT-----IIK---TSWSYFTL--LLN---------------------------------
--------------------------------------------
>BmorOr72                       
----------------------------------------------------------------------------------------------------
------------------------------------------------------MEELR-----GLPEDYLEPLLPCLDLIK------------------
----------------------------------------------------------------------------------------------------
-------------------------------------------------------------------------------------------------RCN
VTFFDNGTLFNRYWRY--------------------------------------FYIIPCVV----AFYIFLSAYMMQVFEGQLELSE-------LAYVV
-------------SVYVVSNQAIVK-AI------IVVLKSKE---IRSIILELGQ--------------------AWR----------------------
---------------TEDLSDAQINKKKILLKRLNFVSKVFL----------------------------------------------------------
--------------------------------------------------------------------------------------------------IV
YCY-------------------------VGVELLMVNLCAHIST-EFA-LL----------H---------------EDLRNLTPLRN------------
--------------------------------------------------SKGKGL------GNGIRKIVRHHV-KLI-----RLSQQLDNIFN-IMIFI
NLSSVTFTIC-FFGF------------AAKVA--R-----TAIEKAK--NFI----GVIALIVQ----------IFN-----LC-YYA---ELLQ-DASS
T--------IADAAYEN-LW---YNGGI------------DHQK--------------N-LLFIIKRSQNPC---------------S--LTS---MKYS
P-------------------------------I--ALNTFTAV-----TLG---ILYSYIAW--MPQFTLA-----------------------------
--------------------------------------------
>BmorOr73                       
----------------------------------------------------------------------------------------------------
------------------------------------------------------YTTLE-----AFKPHFNALARVFVAFT-------------------
----------------------------------------------------------------------------------------------------
-------------------------------------------------------------------------------------------------DIC
KVFTKTVKKSLRCFRA--------------------------------------MPITLYVG----GEYRGRITFNIQVRRSTERIVD-----------I
-------------LFILLTTLNTFGKQL------AFNLRVHR---IDKIIDVMNG----------------------V----------------------
---------------YFAATNRYHVDI---MKENALAMYRIL----------------RLYHVAIFTCGILWTIFP---LVNRA----------------
------------------------LGENVQ---------------------------FTAY-FP--------FDTAESPT---------------FE-IV
LAY----------------------------------------------MS-------------------------------------------------
-----------------------------------------------------------------------------------------------ILITL
QAYGNVTMDCTIVAF-------------------------------------------------------------------YS------------QAKT
Q-----------------------------------------------------------------------------------------IKM-------
----------------------------------------------------------------------------------------------------
--------------------------------------------
>MsepOrco                       
----------------------------------------------------------------------------------------------------
------------------------------------------------------MMTKV-----KAQGLVSDLMPNIKLMQAAG----------------
----------------------------------------------------------------------------------------------------
-------------------------------------------------------------------------------------------------HFL
FNYHSENAGMSNLLRK--------------------------------------IYASTHAI----LIIVHFACMGINMAQYSDEVNE-------LTANT
-------------ITVLFFTHTIIK-LG------FFALNSKS---FYRTLAVWNQ--------------------SNS----------------------
---------------HPLFTESDARYH---QIALTKMRRLLY-----------------FICGMTCLSVVTWITLT---FFGES----------------
------------------------VRMITS------------KETNETLTEVVPRLPLKAW-YP--------FNAMSGTM---------------YI-VA
FAF---QVYW--------LLFSMA--IANLMDVMFCSWLIFACE-QLQ-HLKAIMKPLMELSASLDT-----YRPNTAELFRASSTEKSEKIPDAVDMDI
RGIYSTQQDFGMTLRGAGGRLQNFGQQNANPNGLTP--------------KQEMLA------RSAIKYWVERHK-HVV-----RLVASIGDTYG-TALLF
HMLVSTITLT-LLAY------------QATKI----------NGINV--YAF-STIGYLSYTLG-----Q----VFH-----FC-IFG---NRLI-EESS
S--------VMEAAYSC-QW---YDGSE------------EAKT--------------F-VQIVCQQCQKAM---------------S--ISG---AKFF
T-------------------------------V--SLDLF-AS-----VLG---AVVTYFMV--LVQLK-------------------------------
--------------------------------------------
>MsepPr1                        
----------------------------------------------------------------------------------------------------
---------------------------MSYNSRSLRDFIFD-------------YEPPE-----GVSSPADYAYLIMMRHLL------------------
----------------------------------------------------------------------------------------------------
-------------------------------------------------------------------------------------------------SVI
SSWPLKILDPTDTGAIQ-------RRKI--------------WVS---FQR---FCHMALCL----SCFVGALMYVMLHKKSMTFFEL-------GDLYI
-------------ALLMICLIFSRI---------TTLCFSDE---YVVVARNFLE-------------------KLHL----------------------
---------------FFYKDRSEYSMQ---THKQVHRIAHLF-----------TM----YLVIQMLAGLFLFNVTP---MYNNY----------------
------------------------SAGNYA--------------SGGLKGNATYEHALYFS-YP-------FNASGDLKW---------------YI-FA
NIL---HWFM--------SYDTAT--WFCVHDCFLSLMVFHIWG-HFKILL--------------YN-----L----EHFPRPANKTSFIPENSNTTLTY
EMYTQ---------------------------------------------NEQKNV------GVKLGELINYHR-DII-----SFTDKISEVFG-PMLFA
YYGFHQASGC-LLLL----ECS-----QMTAA-AL-------IRYLP---LT----IILFQQLI-----Q------------LS-IIF---ELIG-SISD
R--------LKFAVYGL-PW---ESMDK------------KNRR---T----------V-AFFLMN-VQEPV---------------H--VKA---LGLA
D-------------------------------V--GVTSM-TA-----ILK---TSLSYFTF--LKSM--------------------------------
--------------------------------------------
>MsepPr2                        
----------------------------------------------------------------------------------------------------
---------------------------------------------MTLRSFLFENEAVK-----GINTPSDYLYIRILRFML------------------
----------------------------------------------------------------------------------------------------
-------------------------------------------------------------------------------------------------LVV
GSWPRKETGEPEPYYQ--------------------------------------EVFLKIFYLTLTIIWMIGFISYVVLHISELSFLE-------VGHMY
-------------IVILMSIVDVSR-VA------TLTCSSK----YRELAKEFLT-------------------KMHL----------------------
---------------FFFKDRSKYAMK---THKNIHLLSHLF---------------TLCLLMQMLFGLSLFNLIP---MYNNY----------------
------------------------AAGRYK-----------------SGGIVNSTLEHSIY-FP-----YPFDTVTQMRG---------------YI-FA
CVI---HWVI--------SYLCST--WFCMFDLVLSLMVFHLWG-HFKILI--------------------------NLLNDFPRPSSGSNFTTENGFLI
RAEKYSK-------------------------------------------EELKQV------SERLAECIIYHR-EIV-----NFTNTMSDVFG-PMLFV
YYVFHQTSGC-LLLL------------ECSQMTTQ-----ALMRYVP--LTL----ILTQQLIQ----------LSV-----IFELVG--------SESE
K--------LKHAVYGV-PW---ESMDS------------KNRR--------------V-VAFFLMNVQEPV---------------H--VKA---LGVA
N-------------------------------V--GVTSM-AM-----ILK---TSVSYFTF--LRSV--------------------------------
--------------------------------------------
>MsepPr3                        
----------------------------------------------------------------------------------------------------
------------------------------------------------------MKLVS-----DASELEGVEKTEDIPYMQI-----------------
----------------------------------------------------------------------------------------------------
-------------------------------------------------------------------------------------------------LRK
SMWILDAWPKNPNESR--------------------------------------IHRYYMVF----IKICCLIPGIIYLRNNTGKLSS-------FEMGH
-------------TYITVFMNTIAFSRA------LMVLSKKYNDILFYFLNEMHL---------------------------------------------
---------------FNYRNKSDYSYQTHILVHKISHFFTMY------------------LLLMMCLGILLFNLTP---MYNNY----------------
------------------------TDGMYR---------------EVKPPNATFDHSVFYS-LP-------FDYTTNLRG---------------YL-AL
FTF---NWYM--------SCTCSS--YFCVVDLTISLLVFHLWG-HMR-IL----------QYNLQN-----FPKPASLLVESKDGEIKDHKYNE-----
--------------------------------------------------QEQIDI------HNRLRENLHYHS-VII-----DFQRRMSDSFG-AVLLI
YFLFHQVSEC-LLML------------ECSQMDKK-----ALLRYGP--LTV----VIFQQLIQ----------LSI-----IFELLG--------SSND
K--------LIDAAYCV-PW---EYMET------------KDSK--------------M-VLVMLIQSQVSM---------------N--LKA---MSML
T-------------------------------V--GVQTM-IA-----ILK---TSFSYFVM--LQTVAEEEE---------------------------
--------------------------------------------
>MsepPr4                        
----------------------------------------------------------------------------------------------------
---------------------------------------MLARLEKAAGAAVVGINGPM----------DYKYMKALRLVL-------------------
----------------------------------------------------------------------------------------------------
-------------------------------------------------------------------------------------------------RII
SGWPGKALGEKTLPIE--------GMGH--------------------------AYYNTILS----LIYLAIGAAYLKKNRHKYEFLE-------LGQLY
-------------IVLLMNSLCTTR-AF------TLCLSQK----YRAVAKTFIQ-------------------KIHL----------------------
---------------FYFKHKSDFAMK---IHVTVHLLSFFS-----------TV----YLTCMLVIAACMFNLIP---MYANY----------------
------------------------SSGKFH-----------------DLKNRTYEQAINCL-YP-------WNFETSLSG---------------YI-VA
NLS---GWYG--------TFLCGS--SVSMFDLFLCLMIYNLWG-HFK-IL----------I---YN-----L----ENFPRPAAEVVDAAGEERSGMRI
GSEMYSQ-------------------------------------------SELDEV------AIQLKDAIQYHK-LIV-----DFTNNMSDAFG-MALFL
YYSFHQVTGC-LLLL----ECS-----TMTAA-AL-------TRYGP---LT----IIMFGELI----------LLS--------IIF---ETIG-TMSE
K--------LKDAVYDV-PW---EYMDT------------KNRR---T----------V-LIFLIK-VQEPV---------------H--VKA---GGLL
D-------------------------------V--GVTTM-AS-----ILK---TSFSYFAF--LRTFDS------------------------------
--------------------------------------------
>MsepPr5                        
----------------------------------------------------------------------------------------------------
-------------------------------------------MERIKKILLEDEAVIN-----TYKSSSDFQYIKNLRFQL------------------
----------------------------------------------------------------------------------------------------
-------------------------------------------------------------------------------------------------RAI
NAWPGDHFAGNQPKYK--------------------------------------ILINIVVC----SLYTFCFISSIHYMKTNWGILS-------FYELG
-------------HMYIVLLMTVVS-LS------RLFLTLPQSTKYKNVGNLFLS------------------KMHLI----------------------
---------------YFKDVSKYAMKT---YKKINTISQLFT----------------RFLTVQMFVGICLFNLIP---MWTNY----------------
------------------------SSGKFK---------------EKILYNSTYEHSLYLS-IP------PLKIYTHLDA---------------YV-FA
CLL---YWFM--------SYVCST--SFCMLDLLLSLMVFNLWG-HFKILL--------------------------HDLETFPLPSNEVASSMNVSTKL
YSK-----------------------------------------------EELGII------SQKLKQCIDYHR-LIS-----DYTNNISETFG-PMLFV
YYVFHQVSGC-LLLF------------ECSQMTAE-----ALMRYLP-LSVI----LFQQLIQL----------SVI-----FE-LIG--------STSE
K--------LKNAVYGV-PW---QYMDT------------NNRR--------------V-VAIFLFYVQEPI---------------H--VKA---LGVI
N-------------------------------V--GVTTM-AT-----ILK---TSLSYFTV--LRSM--------------------------------
--------------------------------------------
>MsepPr6                        
----------------------------------------------------------------------------------------------------
-----------------------------------------------------MQRLKK-----KLFDDDSLVDNAIKVTEF------------------
----------------------------------------------------------------------------------------------------
-------------------------------------------------------------------------------------------------RYM
KIMRYNLNVANGWPGYEIGEGHSNYKNL--------------------------RSVARIIL----NQFTFIAGLVYLKLHLDDSFFE-------LGHMI
-------------ITTLMGFVAFTRILF------TLPQSTKY---INLATTFLTK-------------------IHLL----------------------
---------------FFKNYSDYAMET---HRKVHYISHVFS----------------LCVTIQMFAGIVLFNCIP---MWNNF----------------
------------------------SSGKYK---------------AKILYNSTYEHSLYLS-MP------VLQTYTHFNA---------------YV-VN
CIY---NWLM--------SYLCSV--SFCMLDLFLSLMVFNVWG-HFK-IL----------LHDLAT-----FPLPAKNMSSNNYGNPSVNAEMYSE---
--------------------------------------------------EESKQI------FEKLKQCIDYHR-FIT-----DFTNKMSEAFG-PILLV
SYTFYQVSGC-LLLL------------ECSQMTTK-----ALMRYLP-LTIV----VFQQLIVV----------SVI-----FE-LIG--------STSE
K--------LKDAVYGL-PW---QYMDT------------SNRK--------------I-VSIFLYNVQEPI---------------H--VKA---LGVV
N-------------------------------V--GVTTM-AT-----ILK---TSLSYFTF--LRSK--------------------------------
--------------------------------------------
>MsepOr2                        
----------------------------------------------------------------------------------------------------
------------------------------------------------------MLKNI-----FQKLENPKRPLLGPNV--------------------
----------------------------------------------------------------------------------------------------
-------------------------------------------------------------------------------------------------KAL
QFWGLLLPKNVLKK----------------------------------------YFYILMHI----LVTIFTATEYIDVWFVKSDMSL-------LLNNL
-------------KITMLATMSVIKVTT------FLCWQKY----WISIIEYVTK-------------------ADLN----------------------
---------------QRMTSDKKKLEL---LSRFTKYCRKIT----------------YLYWSLMYTTVIIVMVQP---IFKYV----------------
------------------------SSETYR--------------LNVKNGTDTYLQVVSSW-VP--------WDKNNVVG---------------YL-AA
SVY---QSYA--------AIYGGG--WITSFDTNSMVIMVFFRA-ELE-LL------------------------RIDSMNIFGSEAMQ-----------
--------------------------------------------------DEHDVA------MKRLKDCHRRHV-ELV-----KFARLFDSCLS-PIMLL
YMFVCSVMLC-VTAY------------QITIETNP-------MQRFL--TTE----YLVFGVAQ----------LFI-----YC-WHS---NDVL-FASD
N--------LMRGPYES-IW---WTKSV------------KYRK--------------DLYLLVAQFNKTVV------------------FSA---GPFT
M-------------------------------L--TVATF-IN-----ILK---GAYSYYTL--LSQSQMK-----------------------------
--------------------------------------------
>MsepOr3                        
----------------------------------------------------------------------------------------------------
------------------------------------------------------MDKSL-----------------------------------------
----------------------------------------------------------------------------------------------------
----------------------------------------------------------------------------------------------------
------------------------------------------------------VVYNFLFK--------------------------------------
--------------------------TI------IFLIKRNE---LRELLDEIEL---------------------------------------------
---------------SGDEVTEERKKM---------MANYVM-----------------LITGMTAAVVGAFSLLA---LFEGT----------------
-------------------------------------------------------MSIEAW-MP--------FDPMESSM---------------NLILS
LQI---LAFC--------VFPGLC--RAFAMQGLVCSMIMYLCD-QLIHLQ--------------------------KQLRSLEYVK-------------
--------------------------------------------------ETEVVT------RMKFKMIIRKHI-RLM-----GYSMRMENIFK-EYFLV
QNLAVTVELC-LNAV------------MITVVGVQ-----QITLLIT--FFA----YLIIALFN----------AYI-----YC-YLG---NELI-IQSQ
G--------IALAAYES-TW---TSWPV------------DLQK--------------D-LLMVIVAAQRPL---------------K--LSA---GGMA
L-------------------------------L--SIQTF-SQ-----ALY---NGYSIFAV--LTDAVN------------------------------
--------------------------------------------
>MsepOr4                        
----------------------------------------------------------------------------------------------------
------------------------------------------MKQKDLTVRVRMTSLLR-----KCFKRKLKQKANERVYDKS-----------------
----------------------------------------------------------------------------------------------------
-------------------------------------------------------------------------------------------------EYD
ESYASTKKVLGWVGIRMTHNISEATTKW--------------------------WDMFYWFELANLFLAGPSEIASMGLTAYEAQTFR-------DSIKL
-------------FRMMPCFGCVVLSIFKSI---NMVLHRPV---FENLANELRD---------------------MW----------------------
---------------PEGEVTEEEHQI---IKGALKQLNFIV----------------KGYYWCNNALLISFLSPP---YFITI----------------
------------------------ARYCGY--------------------DSPMSLHFLYW-LP--------FDPYQPIY---------------YE-IT
LVV---QTWH--------ALMVIW--CIMAWDMLFCLFLCHITT-QFD-LLARRVRRLFYVATDHQLVSSYPMAAVSEEMLRTEGERVRSVGDN------
--------------------------------------------------YWEARH------QKQIMEIVLRHH-ALI-----RLTGDVEKMFS-LALLI
NFMNSSIIIC-FCGF------------CCVLIEKW-----NEVAYKS---------FLVTALTQ----------TWL-----LC-WYG---QKLI-DSSK
R--------LADALYDC-GW---YNGSK------------RAKS--------------A-ILIMLHRAQKGI---------------Y--VTT---HGFS
I-------------------------------I--SLASY-ST-----IIK---TAWSYFTL--LLNFFKDKAAE-------------------------
--------------------------------------------
>MsepOr4a                       
----------------------------------------------------------------------------------------------------
------------------------------------------------------MYSDL-----PLDYRNTFDRYLFQFKC-------------------
----------------------------------------------------------------------------------------------------
-------------------------------------------------------------------------------------------------IGI
DFFDKSISYLNRNSVK--------------------------------------FIVFVLSF----YPFMFGQFTLISHITAESFLET--------VRVV
-------------PVNLMFFINVVK-MA------IALIRKAD---IRNMIVDVGE--------------------LWP----------------------
---------------KHLEAGDPKAAI---LKAWLRQIKIPL----------------DLFFKYAVINLALFEMVP---LLMTL----------------
------------------------FKMSQG------------------VVEYELPFQPPNW-WE----------VNSLFR---------------YL-LT
YLW----MVA--------AATPVQMCLYLPFDLTVVVMTSNVSA-LFR-LL----------QVDLET-----A----IKIHDGEHPMKEDIH--------
--------------------------------------------------VADPDS------YEEVKRIVKIHQ-RLL-----RIAEQLSKIFG-VVIFI
HMVSASLVICFFGFL------------AVVYS-GL-------ADTIA--NLM----TVFNAMTT----------IFF-----LT-LSG---QFLC-DTSS
Q--------IADAAYQS-YW---YESNL------------KVKK--------------LILTIIIR-AQRPS---------------Y--LSA---LGFS
E-------------------------------L--TLGSF-SK-----IIS---SAWTYFSL--LIQVYEES----------------------------
--------------------------------------------
>MsepOr6                        
----------------------------------------------------------------------------------------------------
----------------------------------------------------------------------------------------------------
----------------------------------------------------------------------------------------------------
----------------------------------------------------------------------------------------------------
----------------------------------------------------------------------------------------------------
----------------------------------------------------------------------------------------------------
----------------------------------------------------------------------------------------------------
----------------------------------------------------------------------------------------------------
----------------------------------------------------------------------------------------------------
----------------------------------------------------------------------------------------------------
----------------------------------------------------------------------------------------------------
--------------MDT-----------------------KNRK--------------V-VAFFLMNVQEPV---------------H--VKA---LGVA
N-------------------------------V--GVTTM-AM-----ILK---TSVSYFTF--LRSV--------------------------------
--------------------------------------------
>MsepOr7                        
----------------------------------------------------------------------------------------------------
------------------------------------------------------MSKVL-----IFDQSLEKLGVLFRYSGM------------------
----------------------------------------------------------------------------------------------------
-------------------------------------------------------------------------------------------------NLQ
REIVTPKEMVKYRWLY--------------------------------------SLNFMVVL----SAAIASVYYIILGIVTGKSFIE-------VTSVT
-------------PCLTFSILAMIKAHY------HLMYEKH----VKELVELLRK---------------------LE----------------------
---------------IRENNREKCVEKEEIIAYETGFLNKVI----------------NVLYVLNCSMIVVFDMTP---MVLIA----------------
------------------------VKYYQT-------------------QEFEMLLPYLDV-FS--------FIPYELI----------------YWPFA
YIH---QIWS--------ECVVLL--EMAAADYLFFTCCTHIRL-QFR-LL----------------------QYDFERLIPDRSISKGER---------
--------------------------------------------------YQQEEF------HNKFAELIKWHH-DLI-----HSSNILEIIYS-KSTLF
NFLSSSLVIC-LTGF------------NVTIVDDL----FVIVTFLT---------FLSMALMQ----------VFF-----LC-FFA---DLLM-SASL
E--------ISDAVYNC-KW---YFATP------------RVSK--------------Q-LLLVQTRAQEPC---------------K--LTA---AGFA
D-------------------------------V--NLNAF-MR-----VLS---SAWSYFAL--LQTVYSGK----------------------------
--------------------------------------------
>MsepOr8a                       
----------------------------------------------------------------------------------------------------
------------------------------------------------------MGLHQ----------IDCFKIHMKFW--------------------
----------------------------------------------------------------------------------------------------
-------------------------------------------------------------------------------------------------RFL
AIWPGDDDSRSYNR----------------------------------------YSKIFIST----FVFVYYILFTINFYFLPRRLDI-------FIDDM
-------------MFYFTDCSVVSK-VL------TFVLMRHK---IVAILDVLES----------------------E----------------------
---------------IFQPDDDDGRAI---IAQAKKFNKIYW-----------------KAVAFVSVLSNGTLLSP---IIVHF----------------
------------------------IKGTEL------------------------SFPVCSY-GF--------FSESFRHM---------------FVYPI
YFY---QSVG--------ITFHML--YNVNVDTFFLGLLVFIIA-QLE-VL----------------------DVKLRKVTNENKLDDVDRNMT------
--------------------------------------------------DKNKEA------VTKINQCIIHYD-EVA-----RFCDLVEEVFS-VTLFV
QFGMASCIIC-VCLM------------RFTMP--------APMDYFL--FLG----TYMCVMIL-----Q----IMV-----PC-WYG---TQIM-HRSS
L--------LAFSIYNC-DW---TPRSR------------QFKS--------------N-MRLFVERTNKPL---------------S--ITG---GKMF
C-------------------------------L--SLPAF-TS-----IMN---SAYSFFTL--LQQMND------------------------------
--------------------------------------------
>MsepOr8b                       
----------------------------------------------------------------------------------------------------
------------------------------------------------------MELHQ----------KDCFKIHMKFW--------------------
----------------------------------------------------------------------------------------------------
-------------------------------------------------------------------------------------------------RFL
AIWPSDHDNLSYSY----------------------------------------YSKAFIMT----FVFVYFVFFSINFYFLPRRLDI-------FIDNL
-------------MFYFTDCSVLSK-VL------TFLFMRKK---IIAILDVLES----------------------E----------------------
---------------MFQPDDFEGRAI---IAKAKKFNKIYW----------------KAVAFVSITSNCTHTMAP---LMLHF----------------
--------------------------------------------------GKEMELIFPVCSYA-------FFSESFRHM---------------FIYPI
YFY---QSVG--------ITFHML--YNLNVDTFFLGLLVSIIA-QLE-IL----------------------DVNLRKVTDKNTVDDEDRATI------
--------------------------------------------------DKSKES------VMKINKCILHFD-EVG-----KFCDLVEDVFS-ATLFV
QFGMASCIIC-VCLM------------RFTMPAPM-----SYFVFLG---------TYMCVMIL---------QILV-----PC-YYG---TRIT-DKSS
L--------LAFSIYNC-DW---TPGSR------------QFKS--------------N-MRIFVERANKPL---------------S--ITG---GKMF
C-------------------------------L--SLPAF-TS-----IMN---SAYSFFTL--LQQMKD------------------------------
--------------------------------------------
>MsepOr9                        
----------------------------------------------------------------------------------------------------
------------------------------------------------------MLEQF----------KKCLIRVNFYL--------------------
----------------------------------------------------------------------------------------------------
-------------------------------------------------------------------------------------------------RFL
GLSLDSKDKNKSMLQL--------IRSH--------------------RLY---VLHFFSLN----IEVVAQILWVMEAIIAGKSFVE-------ITRLI
-------------PCLILCFISNCKTIS------ILYYAHYNNEFIETMRGLLLN-------------------NMDT----------------------
---------------EEEGNRYKKKLI---DTHVLMLMSITK-----------------KIIYLIIVGLGMFALAP---FFIIV----------------
------------------------PNYWKT-------------------NELVLEMPFIAY-YP--------FNEMEGWV---------------YP-VV
YFH---QVFT--------AICAIL--MVYGPDCFFFTCCTFLHI-QFS-LL----------I---YD-----M----ERMVNE-----------------
--------------------------------------------------DSNSCD------RLKFKMLAVRHI-ELM-----RCVNLLEEIFS-KPILF
NALTSSVIIC-VTGF------------NVLVV-DN-------IVMVA--SFT----AFLVFGLM-----Q----IFL-----YC-YYG---DTIM-RSSM
Q--------ISSAIYNS-HW---YNVGV------------AERK---S----------F-LIVLIR-AQKPC---------------E--LTA---NGFF
K-------------------------------I--NLHAF-TS-----ILS---TSWSYFAL--LKTMYHPE----------------------------
--------------------------------------------
>MsepOr10                       
----------------------------------------------------------------------------------------------------
------------------------------------------------------MVVKN-----T----SLFLGRPKKIL--------------------
----------------------------------------------------------------------------------------------------
-------------------------------------------------------------------------------------------------SAH
GVWPHPNNYIILRKLY--------------------------------------MLFIMWTQ----YSFLLFEIIYIVDVWGDIDAVS-------EASYL
-------------LFTQASLCYKST---------AFMVNKKS---LIELLEIMDC----------------------E----------------------
---------------IFEPKSVEHEKI---LAAQARKIKRLC----------------LFFLTSATTTCTLWAMIP---LFDDA----------------
------------------------SK---------------------------RSFPFRIW-MP--------VTPLKSPA---------------YE-LG
YIY---QMVS--------IYISAF--LFISVDSVAVSMIMFGCA-QLE-II----------MDKVQK-----I----QYVFDSAQSEETRKKMI------
--------------------------------------------------KINTEL---------LVECIKQHQ-TVE-----RFIQLCENTYH-INIFF
QLTGTVAIIC-NIGL------------RISIV----------EVNSV--QFF-SMVNYMVTMLS-----Q----LFL-----YC-WCG---HELT-IRSE
N--------LREWLYQC-PW---YEQDT------------KFNR--------------A-LFIAMERMKKPI---------------I--FKA---GHYI
S-------------------------------L--SRPTF-VS-----ILR---MSYSYFAV--LNQTK-------------------------------
--------------------------------------------
>MsepOr12                       
----------------------------------------------------------------------------------------------------
---------------------------------------------------------------------MDTIKSRTIF---------------------
----------------------------------------------------------------------------------------------------
----------------------------------------------------------------------------------------------------
------------------------------------------------------IVNFIWMN----IDFVGCVVWFITGIVNSKSFVE-------LTFIA
-------------PCVTWCFLGTLK-SV------YVVLREDK---VDKLIQVLRD------------------LEINE----------------------
---------------RNRPKDAEKDAI---MKFEHNFVTTVI----------------SVLNVFYFVLAVMVALSP---LSLMA----------------
------------------------LNYYTT-------------------NELELLLPLLAV-YP---------FDHYNIR---------------YWPWV
YLR---QVWS--------TVIVTI--DICTADYIFYIFCTYIRM-QFR-LL----------K---------------QNIETFIPDD-------------
--------------------------------------------------VIDGRLQNIEAVRTEFVVLVKWHQ-DLI-----SSTKMLEAIYT-RSTLL
NFVSSSVIIC-LDGF------------NVMAINNI-----ATIFTCL---------SFLFTSLL-----Q----IFF-----LC-FFG---DLLM-TSSI
E--------VSDAVYNC-RW---YLADT------------RLGK--------------D-LLLMQTRAQNPC---------------K--LTA---SNFA
V-------------------------------V--NLKAF-MK-----VGNIHITPSTLERRGSIRLLVTKKTFCRGHSNTFEQSSSTNIILIYVHNESN
GNKLSRRLFFR---------------------------------
>MsepOr13                       
----------------------------------------------------------------------------------------------------
------------------------------------------------------MEEEP-----------------------------------------
----------------------------------------------------------------------------------------------------
----------------------------------------------------------------------------------------------------
--------------------------------------------------------------------------LLIDKTIKKCEFLF------------
-------------RCAGLNIKSSAK-------------TRKD----------------------------------------------------------
------------------------------TIKSRAMYISNF-----------------IWLNIELTGAVAWFFTG------------------------
-----------------------------------------------------------------------------------------------IANSK
SFT------------------------------------------ELT-YV-------------------------------------------------
--------------------------------------------------------------APC----------ITL-----SFVGNLKSIYV------
--------------------------------------------------------------------------VFR--------------E----DNVD
K--------LIDVLRNM-----------------------ESNE-----------------------RGRPK-------------------HA-------
-----------------------------------DKDAI---------MK---S---------------------------------------------
--------------------------------------------
>MsepOr13a                      
----------------------------------------------------------------------------------------------------
--------------------------------------------------MRLKIIRDF-----LLKESFDFDRPDIDLYNFHP----------------
----------------------------------------------------------------------------------------------------
-------------------------------------------------------------------------------------------------QLR
IFLAVKGVFFSNRNSR--------------------------------------LRYIWPAI----CIQLSVVAMTLEIIFIGHGVSI-------RDYSF
ATE----------CFCYWVIVGCIPTVYC-----SIVVKTDK---IHDIVVKMNE-------------------EFIF----------------------
---------------VCSLGPRYRKPF---LEGQLLIWQLCF-----------------AWFTFVSFVGGLYVVFP---VVGLL----------------
------------------------YQSLFA----------------TIDENTIRPLQFPMW-LP-------HDDPYRSPN---------------YEIFL
FMQ---MTLC--------IMFVQT--FCVYIYTLFHILLHYYTIMNMI-II----------DFGVIF----------EGLDESVALLPRHDQRRK-----
--------------------------------------------------ETQRIL------NARIRRIVTWHL-SVF-----SAVSTVSSVYG-LPLVY
QVSFSSIAIC-LIAY------------QIAEKLDN-----GTVDILF---CL----LGIAACLQ----------LWI-----PC-HLG---TMIR-NKAF
E--------VGDAGWKC-GW---HETPLGL----------MIRD--------------DIIIIIIR-AQQPV---------------T--IKF---TGLP
H-------------------------------V--QLETF-SS-----CMS---SSYSYFNM--LRQYSK------------------------------
--------------------------------------------
>MsepOr14                       
----------------------------------------------------------------------------------------------------
------------------------------------------------------METID-----------------------------------------
----------------------------------------------------------------------------------------------------
-------------------------------------------------------------------------------------------------PFV
GEIDKDQ-----------------------------------------------FMFCLAFI----ITDNFTLLKMSIFIFKNVDI--------------
-------------QYIVHTLEIELY---------DYYQNIPK---IRETIKKTKI---------------------------------------------
------------------------------ITGAFLFFGWLT-----------------IGNGHVYGTIQDFKWKS---LVATI----------------
------------------------NDTSLH---------------------PLRALPQSIY-IP--------WDYQKDSR---------------YI-PI
FVF---ETIG--------LLWTGH--VVMIIDTFIASVTLHISS-QFE-IL----------NEAIRTAYDRTMSSLCESIRPEAIQERESLILSAEETNE
KIVQCFVPKE----------------------------------------EMEAAL------ATTFRNCFRQHQ-LLI-----DCAEKFSRTYS-YGFMT
QLLASSAAIC-VVLV------------QVSQDASS----FKSIQLIT--SAA----FLVAMIIQ----------LGI-----QC-FTG---NELT-LQAG
R--------ISEAVMEC-KW---ECIPT------------SQRR--------------P-LLMMIMRAQRPL---------------K--LTA---AGFK
D----------------------------------------ID---------------------------------------------------------
--------------------------------------------
>MsepOr15                       
----------------------------------------------------------------------------------------------------
------------------------------------------------------MPSDQ----------SSMFNVNFTLY--------------------
----------------------------------------------------------------------------------------------------
-------------------------------------------------------------------------------------------------KII
GVWSGNPPWKYYKY----------------------------------------YSFVYLFV----TFVIFNLLFTLNLLYIPPKIES-------YIGEG
-------------VFYFVEITIATK-IW------TILFMRDK---LIDAIKIIDC-------------------DEFI----------------------
---------------GDYENKDGILYK---MNVGFRLGRK-------------------LYATLLNTLFVADVIVP---IFFNL----------------
------------------------VRGTRP------------------------KLPISNY-YF-----LSDEQRESGVI---------------FW-CI
YSY---QSMG--------IYCHMM--YNISVDSLIAGLLVITIA-QLR-LL----------NHNLRN----------LKLSEEERKLPYE----------
--------------------------------------------------IQDKIQ------MTRLYKSLRHYE-VIL-----KFCDTVQAMLS-VTLFF
QFGVSTLIIC-VVMC------------GLVLPSSI-----EFRAFLA---------MFLFTMTL-----R----IFV-----PG-FLG---TQLS-HESE
E--------LMIATYYS-EW---IPRSE------------SFKR--------------SFKLFRER-IATPI---------------V--ITG---LKMF
P-------------------------------L--TLLTF-VS-----IMK---TAYSFFTL--IRTVQEE-----------------------------
--------------------------------------------
>MsepOr16                       
----------------------------------------------------------------------------------------------------
----------------------------------------------MFCCVISTAGSGT-----MTSSEDLFLNRAKFVM--------------------
----------------------------------------------------------------------------------------------------
-------------------------------------------------------------------------------------------------KFL
GVWVPGENGSIFRAGY--------------------------------------RAFMMTLQ----YLFLIFQIIYIIQVWGDLDAVS-------QA---
-------------SYLLFTQACLCLKVT------VFQMNMGM---LKDLLRRMDS-------------------EIFR----------------------
---------------PENFVHENILKL-----QAARIKRLLL-----------------AFMVSSQITCGMWALKP---LFDDA----------------
----------------------------------------------------DRKFPFDMW-MP--------LNPEKTVQ---------------YY-IG
YTF---QLVT--------ICISAY--MYFGVDSVAFSSVIFGCA-QLD-IV----------KEKILS-----I----TSINGQRGTREVD----------
--------------------------------------------------EALAKN------YNKLVNCIKHHQ-AII-----KFTELVENAYH-PYLLF
QLVGSVGIICMSALM------------ILVVDWRS-----MQFFSIF---------TYLSVMIS-----Q----LFV-----CC-WCG---HELT-ATSE
D--------LHTVLYKC-FW---YEQDV------------KFKR--------------ELCFAMMR-INRPL---------------V--LRA---GHYI
I-------------------------------L--SRQTF-VA-----ILR---MSYSYFAV--LNQTK-------------------------------
--------------------------------------------
>MsepOr17                       
----------------------------------------------------------------------------------------------------
------------------------------------------------------MSVCA-----LSVAPHLRVLRLV-----------------------
----------------------------------------------------------------------------------------------------
-------------------------------------------------------------------------------------------------GFC
RALPPAPGRALAAAQR--------------------------------------AYHVFALF----ATSTYVLLQLIYAYQERSNMDK-------LSQVM
-------------FVMLCHVTCVAKQV-------AFHVDAAR---IDRLILGLEE---------------------PL----------------------
---------------LNQTAGARGALL---AGCARGAARLLR-----------------TYSGCAVATCVLWIVFP---ILYKV----------------
------------------------QGIPFE---------------------------FPFW-TG--------FNYNHNLV---------------FG-VV
LLY---SFYT--------TNLVAI--GNTTMDAFMATILDQCKT-QLR-IM---------------------------RMNFE-----------------
--------------------------------------------------TLPERA---------VAACAASGR---------DYDAALHALFV-DDTLH
DNKCHQDVPGAARRV-----------------------------------------RRAAAGAV---------------------RRG----RLD-PVHG
R--------LQDSQRECAAL--------------------DCRR----------------LSRLALTVHVSC---------------L--LAA-------
-----------------------------------ERAEHRVR-----VHH---AVHHLHSD--------------------------------------
--------------------------------------------
>MsepOr17a                      
----------------------------------------------------------------------------------------------------
----------------------------------------------------------------------------------------------------
----------------------------------------------------------------------------------------------------
----------------------------------------------------------------------------------------------------
----------------------------------------------------------------------------------------------------
----------------------------------------------------------------------------------------------------
----------------------------------------------------------------------------------------------------
----------------------------------------------------------------------------------------------------
------MTQC--------MTACVC----------------------------------------------------------------------------
-----------------------------------------------------------------------------------RMCLVLHDVFA-VPLLV
QFGVGGWILC-MAAY------------KIVSLSVL----SIEFASTT---------LFIICILI---------ELFI-----FC-YYG---NEVT-AESE
R--------VTQSLYSM-EW---RRAEL------------SFRR--------------S-LVLVMERAKRPL---------------R--PAA---GLVI
P-------------------------------L--SLDTF-VK-----IIK---SSYTFYAV--LRQTK-------------------------------
--------------------------------------------
>MsepOr18                       
----------------------------------------------------------------------------------------------------
------------------------------------------------------MEINT-----DPTPEKKYKGFNETFKLCAFS---------------
----------------------------------------------------------------------------------------------------
-------------------------------------------------------------------------------------------------LAF
AFLYPNRTTAIKRCVI--------------------------------------ITAIVTFC----GGQLFWFITYTFKCLYTLDIYN-------FARNM
-------------TLAVVLVLFFIK-TY------YVIYATSK---FAPLLDKISE---------------------------------------------
---------------DLLEANNLEEEFQKLYDDHIKIARVGE-------------IS--WLVIPTFMSALFPIYAG---ALMTI----------------
------------------------ESIQTD--------------------DYERRMVHDME-LL-------FVEDIQSET---------------PF-FQ
CMF---AYNC--------VQCVVLVPNYCGFDGSFCIATTHLRL-KLKLLT--------------------------LKVEKAFKNS-------------
--------------------------------------------------RSRHEL------RMKMNEAIRDHQ-DAY-----DFYVQLQNVYG-PWLFA
VFLLTSFMIS-FNLY------------QIYLLQRI----DPKYTSFG----------VVGVLH-----------IFL-----PC-YYA---SELT-KTSE
E--------TPMDLYVV-EW---ETWAD-N----------EVTK--------------LLIFMITR-AQKEM---------------I--VTG---MGLV
V-------------------------------F--NMELF-KS-----ILQ---TSFSFFNL--ITA---------------------------------
--------------------------------------------
>MsepOr19                       
----------------------------------------------------------------------------------------------------
------------------------------------------------------MDPSM-----KIMKPNEMTKLMDTINTIGFLC--------------
----------------------------------------------------------------------------------------------------
-------------------------------------------------------------------------------------------------GLK
DIWITDVKFSKRFINI--------------------------------YNK---VDYIIDIL----NVLFTLSVLGSLFTQKDLTEKQ-------ANDRL
-------------IYSIVFPGQMILYFL------TLFHKQETRNVLYHLVVVLKE---------------------------------------------
----------------RQNDAALEREM---IKKIKLLFISFF-----------------WLITFINVAYGFHALYQ---VVIAG----------------
------------------------ETFITV---------------------------TSVW-PD-------VRDTSTAAG---------------VM-RV
FFY---LWWF--------PLSIRV----MYAYVVMITTMVAICY-QFK-NL----------QIYFYQ-----L----DDIFEDRTLSQE-----------
--------------------------------------------------EKEVKY------EQAFKLGIQMHS-LTL-----WCKKQHQHISK-EIFAV
EIVLFFSML--LTQL------------KTLMGGEH-----NLTQLLT--LFM----MTMGSCMA----------LGF-----FM-WNG---GDVT-VEAA
K--------LAEAMYSS-GWENCYGQSSV-----------RIRK--------------L-VVNAMRQAQEPV---------------V--YKT---FGVV
E-------------------------------F--SYETY-VT-----LVR---MPYTAVSV--FY----------------------------------
--------------------------------------------
>MsepOr19a                      
----------------------------------------------------------------------------------------------------
------------------------------------------------------MSDSR-----PRHYFGFHYRILRF----------------------
----------------------------------------------------------------------------------------------------
-------------------------------------------------------------------------------------------------LGL
GWWHHPEEGKTSNFPG--------------------------------------WYLYYSILTQVVWVAGFVGLETIDPFVGEKEMDR-------FMFSL
-------------SFVITHNLTLIK-LY------IFFFKNVE---IQEIVRILEI-------------------ELYD----------------------
---------------YYQNTPKNRKTV-----KISKIITGAF----------------IFFGWLTIGNGNVYGTIQDIKWKSLV----------------
------------------------ATLNDT------------------SLRPVRTLPQPIY-IP--------WDYQKDAS---------------YI-PT
FVL---ETVG--------LLWTGH--IVMTIDTFIASVILHMGS-QFE-IL----------NEAITTAYDRTMASLREGIHPNAVQERESILLSEEDNNE
NVVLSFVPRE----------------------------------------EIDAAL------ETTFRNCFRQHQ-LLI-----SCVERFSRTYS-YGFMT
QLLSSMAAIC-VVMV------------QVSQDASS----FKSVKLIT--SVA----FFMAMIIQ----------LGM-----QC-FTG---NELT-LQAE
C--------ISDAVMQC-KW---ERIPA------------SQRK--------------P-LLMMMMRAQRPL---------------R--LTA---AGFT
H-------------------------------M--DNACF-LA-----IMK---AAYSYYAV--LSQRQE------------------------------
--------------------------------------------
>MsepOr20                       
----------------------------------------------------------------------------------------------------
------------------------------------------------------MADEE-----LEFKPFSDTYRKITFA--------------------
----------------------------------------------------------------------------------------------------
-------------------------------------------------------------------------------------------------LSV
GMIYPNPKTEKWRLAS--------------------------------------IPILVTSI----MPLACMILYDMYKCWMVKDIVN-------IIRHS
-------------TVVGPFLGGFFK-MI------LMYHKRIQ---AKEILDEIDR---------------------------------------------
---------------DHDLFNEISDIYKDIARASIKNSQIYS---------------ERGWVITVSTCVMTFPVIA---IVLNI----------------
------------------------YNFTFK-------------------SEPEKYMIHDLV-IP--------MSESEMRFESP------------YFEGM
FLY---MFYC--------SILYVV--NFIGYDGFFGLSINHACL-KMDLYC--------------------------KALEEAMV---------------
--------------------------------------------------APAEEV------CGRVIGVIKEQC-RLF-----RYVDLIQDTFN-IWLGI
IFIATMIQIC-TCLY------------HITEGYGF------DLRYMI---------FVTGAVIH----------IYL-----PC-RYA---AKLK-ALSV
E--------TSNRFYSS-GW---EQIDDQ-----------RVRR--------------M-ILFMVARAQSPI---------------A--ITA---FNML
A-------------------------------F--DMELF-TS-----ILQ---SSYSMFTL--LRS---------------------------------
--------------------------------------------
>MsepOr21                       
----------------------------------------------------------------------------------------------------
--------------------------------------------------MENYSGSYV-----PTKTTEFMVNLNKFVFIF------------------
----------------------------------------------------------------------------------------------------
-------------------------------------------------------------------------------------------------GLP
NFWVEDLDFPSFFMKI--------------------------------------IRPLSKYG----NMAVFTMIFLEYVALVTQKNLT-----ERQSSDL
-------------ILFIISHSIITGFRV------RMTHQEGR---VRDVMYKLGI-------------------GLKE----------------------
---------------IYNDGEAEEQMI-------KRSKFFSW-----------------ALIYNCVMSLILYTVEA---ILRVI----------------
------------------------RTGDTF------------------------NTLITAW-PH--------LQDDSVLS---------------NIGRS
VFY---IFWW--------IYLTRV----FAVYTLVICLTIAVSH-QFK-NL----------NSYFRS-----L----NGIFEDEDLTQR-----------
--------------------------------------------------EKEQEY------ERALKVGIEMHS-ETL-----KCTGEIQTICR-DVFSG
QIIFNLTMLI-VLMY------------QMMNSTRN-----LTNVLTL-VVTA----LTILCSTG----------FFM--------WNA---GDIT-VEAE
V--------LPTAMFSS-GWENCWRESSV-----------RVRK--------------LIVIAMLQ-AQEPV---------------A--LTG---LGII
V-------------------------------L--SYQSY-VS-----IVK---SSYSVFSV--LY----------------------------------
--------------------------------------------
>MsepOr22                       
----------------------------------------------------------------------------------------------------
------------------------------------------------------MIFTF-----LAMSFHL-----------------------------
----------------------------------------------------------------------------------------------------
-------------------------------------------------------------------------------------------------KYL
KITGTPIVFPNLYSL---------------------------------------TWGLCVFS----WGLSFAVILSQHYLQDDFELWH------------
-------------SFAYYHIIAMLDGFC------SLWYINCN---------AFGT---------------------------------------------
---------------ASRGLAMNLHKALEAEHPALKVAQYRH----------------------------------------------------------
-----------------------------------------------------------LW-VD----------------------------------LS
HMM---QQLG--------RAYSNM--YGIYCMVIFFTTTISLYG-ALSEIL-------------------------------------------------
--------------------------------------------------EHGLSY------KEMGLFVIVGYC-MTL-----LFIICNEAYHASRKVGL
EFQVRLLNVN-LGAV-------------------D----RSTQREVE---------MFLVAISK------------------NP-------PIMNLDGFT
N--------INRELFTA-NV--------------------SFMS--------------TYLIVLMQFKLTLL------------------RQS-------
-----------------------------------ARKTI-KS-----VIK---AVFNTSTT--MLDDDISEDEEEV-----------------------
--------------------------------------------
>MsepOr23                       
----------------------------------------------------------------------------------------------------
----------------------------------------------MESTSFMGSTSFT-----RSKTTDFFYKLSYVVYLF------------------
----------------------------------------------------------------------------------------------------
-------------------------------------------------------------------------------------------------GLP
NYWLEELKLPKRFVRL--------------------------------------YDKFLMFN----NGLIYFLIFFELAAFFTQTNLT------------
-------------EKQNSNLILYALSHP------MLFSFHVM---LSRLQNKVRL-------------------LMYN----------------------
---------------LTVRLKAVHNDLEVERQMLTRTYMYVF-----------------ALLFSCCLSMVMYAAEA---VWEVV----------------
------------------------RYDVTF-------------------------TTLVTA-YP-------DVEDRSGFA---------------NVVRA
LCF---IIWW--------IFLTRM----FAVYMLVISLTTCLSH-QYK-NL----------QSYFMS-----L----SDIFEREDCSQA-----------
--------------------------------------------------EKEELY------EIGFKVGIKLHS-ETL-----RCTQQTQTVCR-GVFSG
QIVFNICLLV-VLMA------------QMANS-ER-----TLMNLCA--TVF-TATAVLIGTGF------------------YM-WNA---GDVT-VEAS
H--------LGTAIYFS-GW---YNCQG--------QSSVRLRK--------------L-VVITMCEAQRPV---------------L--LKG---LGYI
E-------------------------------L--SYQSY-IT-----IVK---SSYSVFSM--IF----------------------------------
--------------------------------------------
>MsepOr24                       
----------------------------------------------------------------------------------------------------
------------------------------------------------------MKNHY-----ILKTYCERIFLI------------------------
----------------------------------------------------------------------------------------------------
-------------------------------------------------------------------------------------------------GSG
NFWYEESEIGDDRTLLYR------------------------------------AYNALLFF----LYGFMTMFEIMAATMGDYPEDE-------KRDSV
-------------SFAVSHTIVMIK---------IFSVTTNK-----SLIKSLNR---------------------KM----------------------
---------------VSVCESYEESAL---MAKKYKIMKINV-----------------VGYVSIVYGSCFFFVFE---GLRKM----------------
------------------------FTGSHF-------------------------VTVVTY-YP-------TFEDDSILA---------------TS-VR
VFT---TAVL--------YVMMVT--MILSVDTFTMIYLIMYKY-KFM-TL----------KQYFEN-----LREEFYALNNRGEYD-------------
--------------------------------------------------LATEKM------ASGLVEGIKMHN-TLI-----RLSVDIDKAFG-TVMAL
QVCQSSGSAV-SLLL------------QIALSDQL-----TSIASMK-LIFFVGALFFLLGLFL-------------------C-NAG----EIT-YQAS
E--------VSDAIFYC-GW---QSCPP------------RPKS-----------------------NSRHN------------------IRQ---LVLL
A-----------------------------------------------IMQ-------------------------------------------------
--------------------------------------------
>MsepOr25                       
----------------------------------------------------------------------------------------------------
-----------------------------------------------MGLVKNLWRKLT-----HTKALDQSSGRLETVFFESI----------------
----------------------------------------------------------------------------------------------------
-------------------------------------------------------------------------------------------------YRI
AYVTGMSTSDHGILYL--------------------------------------IYSNMVKL----MIVLLVCGEVWFGFTRTSSLDE-------VAASI
-------------NATVIQFITIYR-YK------NMMAHKDF---YKKLASSMES---------------------------------------------
--------------PYFDISTEERKKL---VDFWYQTNERYL----------------KLLLALGNCTLAAWFIFP---LLDDV----------------
----------------------------------------------------EYNLIVGIR-LP--------FYYMTPER---------------YP-LA
YTI---VVIS--------FFYISH--FVMVTDLKMQTHLMHLLC-QFTVLA-----------------------DCFENLLRDCRPGFEDVAENNLVYNK
--------------------------------------------------SFADKY------TKRLGELVQQHK-LIL-----SHTMNMRDTLS-GPMLG
QLAASGTLIC-FIGY------------QATTTLDD------IAKCLM--SCL----FLGYNLFD----------FYI-----ICRWC----EEIT-NQSA
K--------VGEAIYCS-GWECGLSKLP------------GVRS--------------T-ILFVIARANRPL---------------V--LTA---GGMY
D-------------------------------L--SLTSY-TT-----LVK---TSYSALTV--LLRFRHD-----------------------------
--------------------------------------------
>MsepOr27                       
----------------------------------------------------------------------------------------------------
-----------------------------------------------------MWSKTK-----HLFRILVASEGKNDNLVT------------------
----------------------------------------------------------------------------------------------------
-------------------------------------------------------------------------------------------------LIT
RLIHNTGLSSYISHTN--------HKVH--------------------------WVANFSTF----CFLITVFFQVIAMFMAKDDPER-------LFECF
-------------SVLAFCGMGVIK-LH------SLRRSHRS---WRKLLHHISM---------LENMQLSKDPISYA----------------------
---------------EYQSDSEECDSFSDSINIYTNKFRNTA----------------TILTRVYSFTAIVFMVSP---FVEYY----------------
------------------------LCKLRG------------------MECLGYPHILPNW-PL--------LDELSIFG---------------YI-LT
VLG---EFIS--------AVYCVC--VHVAFDMTAIGVMIFVCG-QFS-LL----------RDYSSR-----IGGKGKRCNISK----------------
--------------------------------------------------RRDERA------HFRIVRCHQTNI-LLV-----NSISELDKLLS-NIIGV
YFLLATLTLC-SVAV------------GLQAD----------DMSIM--QFV-NLIQYMCGTLT-----Q----LFL-----FC-RYG---DAVLNESSM
G--------MGQGPFAAAFW----CLSP------------RVRR---D------------LMMLSAGMISPR---------------H--LRA---GPFN
F-------------------------------L--DLPSF-IQ-----VVR---AAYSYYAV--LAKTE-------------------------------
--------------------------------------------
>MsepOr30                       
----------------------------------------------------------------------------------------------------
------------------------------------------------------MEEID-----LKFDKVFKISTVSM----------------------
----------------------------------------------------------------------------------------------------
-------------------------------------------------------------------------------------------------RLN
GSHPSVAHDTWWKVRF--------------------------------------LIIMTNTF----FCCVFLLYSIFYHDIKTGKFAE-------ASKNG
-------------TMVIVSLTITLK-YI------VLLYNEES---IKVLISIVEK--------------------DYE----------------------
---------------TVQEPKEHKDIV---VQFAKRGVTVCK-----------------YWLVFGFGTSAIFPIKA---FFLMA----------------
------------------------YYYYKG--------------------EFELVPLFDLT-YP----EPIEGFKNLTIV---------------FW-TL
FTV---TFIF--------DAYASS--MYVGFDPMVPIFMLHTCG-QLE-LL----------------------SLRIRKLFVEA----------------
--------------------------------------------------KDSKEI------EEELKKIISKLQ-DLY-----KLVDRVKANFS-ILYEY
NMKATTFLLP-LTTF------------QIVEDLRD-----KRINVEF---IS----FFVGCILH----------FFM-----PC-YYS---DLLM-ETSE
K--------FRQAIYSC-SW---ENCPD------------KRVR--------------QIVLFMLMRARIPM---------------G--ITT----VFY
V-------------------------------I--NLDTF-AE-----MCR---QSYTLFNL--MNAAWE------------------------------
--------------------------------------------
>MsepOr32b                      
----------------------------------------------------------------------------------------------------
----------------------------------------------------------------------------------------------------
----------------------------------------------------------------------------------------------------
----------------------------------------------------------------------------------------------------
----------------------------------------------------------------------------------------------------
----------------------------------------------------------------------------------------------------
----------------------------------------------------------------------------------------------------
----------------------------------------------------------------------------------------------------
----------------------------------------------------------------------------------------------------
----------------------------------------------------------------------------------------------------
----------------------------------------------------------------------------------------------M-EKGE
Q--------FRQAVYTS-GW------ER----LY-DR---RARS---T----------I-ALILER-ALRPT---------------A--LRT----MFR
I-------------------------------I--CLDAL-AD-----LFH---QAYAIFNL--MNAMWN------------------------------
--------------------------------------------
>MsepOr33                       
----------------------------------------------------------------------------------------------------
------------------------------------------------------MELDF----------DKIFKIPTKAL--------------------
----------------------------------------------------------------------------------------------------
-------------------------------------------------------------------------------------------------NIS
RAHPYIPRDWKWAVQF--------------------------------------CIVHGLFT----LAFVNIIYNIICHDLKSNNFSQ-------MCKNG
-------------VLFVVYIVITFQ-YC------VLIWHQNA---LVDLIDNMKR--------------------DYE----------------------
---------------QSKDLDSIEKEM---FTKYVNLGIWVC----------------KQWLVISIVGTGIFVVKN---VVIML----------------
------------------------YYYFIS--------------------EFQLVPLYDLV-YP----SMIERNKDNIFV---------------FL-MT
YGL---MLLF--------GSYSAL--MYIAYVPLGPIFMLHACG-QLE-LV----------A---------------KRIDDLFVE--------------
--------------------------------------------------CDNAVI------SKKLKSIIMQLQ-YIY-----SFVDRIKQIFK-VAYEL
TLKGSTIMLP-ITCY------------EVLEA--F-----NHGEVSL--EFI----TFIVGGTL----------ISSS----PC-YYS---NLLM-EKGE
N--------VRLSLYTC-GW---ELHYD------------RRTR--------------TTLQLMLQNALTPI---------------A--INT----IFR
A-------------------------------L--CLDAL-TD-----LFQ---QSYAIFNL--MNAMWG------------------------------
--------------------------------------------
>MsepOr36                       
----------------------------------------------------------------------------------------------------
-------------------------------------------------MTDSLCDWFK-----NFKFRFKQCSCVNLIWLI------------------
----------------------------------------------------------------------------------------------------
-------------------------------------------------------------------------------------------------NFL
PTVAGFPLLSKKFSFL--------------------------------------FWIFHTVL----LFYVYILGTVIYQIYFAADFVD-------SINS-
-------------FFNISVFVLIANDSS------WLIWKRND---INDLLKLVKK---------------------------------------------
----------------NDDLIIETGRFLDVHQKLLKSIKIVV-----------------IMCYMFHLVNDVMIFIP------------------------
------------------------SRTIGM--------------------DDFSVASCVGL-EP--------LSSSPNRE------------------AC
MVI---LALQ--------ELTAIV--AVCSYDCALLFLFSHTTA-VFQILH--------------------------EDMKSFSDVTKTCQHSK------
--------------------------------------------------EAYYEI------EDRLKNIIVRHA-LAL-----HTVGKLEAIYR-VTIGI
GFGLDAISLCLFFVL------------PLEVC----------LNFAP---------LIYHSLFI----------FFL-----YC-FQG---QRLT-TASE
K--------FEIAVYCC-GW---ENLRV------------KEQR--------------Q-VLLMLKQAQKPV---------------I--VYA---ARVI
P-------------------------------I--RIHTF-AS-----TMQ---SIYKFVTI--FKV---------------------------------
--------------------------------------------
>MsepOr37                       
----------------------------------------------------------------------------------------------------
--------------------------------------------------MELWQQIRK-----FGLEYCDLPTMLWNVSVFLKL---------------
----------------------------------------------------------------------------------------------------
-------------------------------------------------------------------------------------------------LTL
NIYGKNKSGIPFIFYI--------------------------------------IMIAALLC----YFYVYFFSVFWFVIVRSPQTGD-------MVAAM
VVL----------SLGISSEIGILK-LL------YMFLYIDN---IRGLTDAFLD--------------------FDA----------------------
---------------LTTPGSRQASNL---LRYMRDVKKRAI-----------------FYWMVLMVNGTIYVFMP---LAIPG----------------
------------------------RHLTED---------------------------LCII-YG-------LEPMFESPN---------------YE-IA
SIM---MASS--------VYTICY--ISANVTCYLIVVIGYVES-QML-TL----------SDEVTH-----IWTDAEEHYNKVSGFGIENFLTNYDRKY
R-------------------------------------------------IMNDHV------CKNLKDIIKCHA-TIK-----TLLNQVEDVCR-GPIAV
GFILLVLGII-FVLL------------GGLEN-----------------TML----QLPFVFIQ----------VGI-----DC-FIG---QRVM-DAGL
I--------FDQALYNC-KW---ENFDK------------KNMK--------------M-VLVMLQASKKPT---------------A--ISA---GGFT
Q-------------------------------M--SFKCM-MM-----AMR---ATYSAYTT--IRSVMK------------------------------
--------------------------------------------
>MsepOr38                       
----------------------------------------------------------------------------------------------------
------------------------------------------------------MLTLR-----EIEHEIRKFGLEYCDLPTMLENVS------------
----------------------------------------------------------------------------------------------------
-------------------------------------------------------------------------------------------------ILL
RVLTVNIDSNYHKGIK--------------------------------------IYSYILTAVTAVCFYYVFLFSMSWFVFYRCRITG---ELVGAMVVL
-------------SLGISSEIGPFK-LF------YMCFHMDK---TQKIANGYLE--------------------CDA----------------------
---------------NTIKGTRFHSNL---MKCLRNVKKRAM-----------------LYWVVVAGNGVLYVMKP---VAMRG----------------
------------------------RNLPEN------------------------YFIIYGL-EP----------MFDTPN---------------YQ-IA
YFM---MIAG--------VFFICY--VPATVTAFLIVITGYAEA-QML-AL----------TEEMLQLWPDAIKYAETKTELTSSEEFDVYNAEAKI---
--------------------------------------------------VMNEFI------ERRLKEIIGRHG-NVI-----NLLKQVEIVFR-DAIAI
GFILLILGLL-SELL------------GKLEN-----------------TFL----QLPFALMQ----------VSM-----DC-FAG---QRVM-DASV
M--------FECAVYDC-KW---ENFDK------------ANMR--------------L-VLVMLQNAQKTM---------------T--LSA---GGVK
T-------------------------------L--SFSAL-MS-----VFR---GIYSAYTT--LRTTMK------------------------------
--------------------------------------------
>MsepOr40                       
----------------------------------------------------------------------------------------------------
------------------------------------------------------MNVLK-----DFPEDFAKALQTSFYMLQ------------------
----------------------------------------------------------------------------------------------------
-------------------------------------------------------------------------------------------------IFN
VRYLEDDQPFFKKNWR--------------------------------------FSYISATV----LIHIVSLALYIPEVLTREMMSQ-------FAYLI
-------------PSILVTIHATLK-CL------VLIPNTRD---VSAFVKELGS-------------------LWRV----------------------
---------------KFTPSQKQEKDT---LLWQLNFINRVS-------------------FWISVIGSFQYLLSP---LFETL----------------
------------------------FRRFIL------------------KQDFDLLLPFGSK-YP-------FDPTKNWLI---------------YI-VV
YIF---QLYS--------MTLLVG--MYMGAALIMTTSCALLGI-EFL-MI----------K---HD-----L----DQVEPRPNREKGYVV--------
--------------------------------------------------DADGND------RPSIEMFVERHQ-KLL-----RLSRQLDNVFT-GMVFI
DVLFVGITTCAFSVM------------GQYAR-GP-------GYMLV--SYI----GIASSMLT----------VLY-----LC-YYG---ELLS-SAST
S--------IGDAAYDN-LW---YKGGK------------QYKM--------------A-ILFIIKISQKPC---------------C--LTS---LRHV
V-------------------------------V--SMTMF-TK-----VIS---TTWSYFSL--MNSVYSEEQ---------------------------
--------------------------------------------
>MsepOr41                       
----------------------------------------------------------------------------------------------------
---------------------------------------------------MVFKFLKR-----LEDPNNPLLGPTVSAL--------------------
----------------------------------------------------------------------------------------------------
-------------------------------------------------------------------------------------------------RNG
GLWQKDRVKS--------------------------------------------FFYISVHF----VAFLFVISQYIELWIIRENLEM-------AMRNL
-------------SLTMLSTVCVFKACN------LVFWQDS----WKEILDYVSD---------------------TE----------------------
---------------KSQLLKKDEKITNIILDYIKYARRVTY-----------------FYWCLVTATVFTVILAP---LLIYW----------------
------------------------TSPTYR--------------ESVKNGTAPYPEIMSAW-IP--------IDRTRGIG---------------YC-IA
TLY---QIFV--------TFYGGL--VVANFDSTAIVIMTFFTG-QLK-VL----------------------SVNCENLFGDGNEPV------------
--------------------------------------------------SYDEAV-------KRIKDCHLHHL-YMM-----KFSSQLNDLLS-PVMFL
YVIICSLMIC-ASAV------------QLTTEGTG------TMQRIW--IAE----YLMALIAQ----------LFL-----YC-WHS---NDVL-YMSM
Q--------VDDGVYSS-AW---WSQNV------------RIRR--------------S-LLLLGGQLRSTI---------------T--FTA---GPFT
M-------------------------------L--DMATF-VA-----ILK---GSYSYYTL--LSQKED------------------------------
--------------------------------------------
>MsepOr44                       
----------------------------------------------------------------------------------------------------
----------------------------------MIILSESMKNKLAFLSPVLPYGVME-----SWEDLNPRLYHAVHIYWL------------------
----------------------------------------------------------------------------------------------------
-------------------------------------------------------------------------------------------------KFY
GMWFNNHSPYTIKFWILLM-----------------------------------YTLTVLWL----VCFFPGIGEVFYLLRQTENIGD-------VAEGL
-------------YLFLSEMYTYFK-IA------VFWLNREK---VVDLLKYLHC----------------------K----------------------
---------------EFKPKEPEHREM---ITKSIKSARFVM----------------TYYSTMCVGAVSVGIIMP---LTENF----------------
------------------------D-----------------------------ILPTNVE-YP-------FFNVYKSPA---------------YE-AV
YIH---HIYY--------KPATCI--IDGVMDTILAAFVASAIG-QIE-IL----------AFNLRNFDLVAERQRRRDVSENKYIQEYSEQ--------
--------------------------------------------------YYIRAV---------LKDCIIHHN-CII-----RYVSMIESAFS-LASAL
QFMLSVMVLC-LVGI------------QFLSIENP-----SSHPMQI--AWM---GIYLTCMLI-----E----VFI-----LC-WFG---DELI-WKSR
D--------LTKAAFEG-PW---MESDR------------KTNM--------------F-IIIFLERCKRPL---------------R--LTA---GKIF
T-------------------------------L--SLDTY-TD-----LIN---WSYKAFAV--MRNMKK------------------------------
--------------------------------------------
>MsepOr45                       
----------------------------------------------------------------------------------------------------
------------------------------------------------------MEETF-----LTFHRVLSFAGIP-----------------------
----------------------------------------------------------------------------------------------------
-------------------------------------------------------------------------------------------------IFA
ENWSSKPWLLLQIFNF--------------------------------------IIGVLCFI----FTTGFVATHFDDFLLCIQGACI------WTTGVI
-------------MTISLAVCLVFRNQFRRFLEEMAFKDAMLDMPLINHILLVQH---------------------------------------------
---------------GGERIAELRDLVNGTQEKVFKYTRVLL----------------KTYVASVFLCATLYLCSP---IYGMI----------------
[truncated: 120,278 more chars]
